# Supplementary material for: Large-Scale Analysis of the Mycoplasma bovis Genome Identified Non-essential, Adhesion- and Virulence-Related Genes
Source: Front Microbiol. 2019 Sep 13;10:2085. doi: 10.3389/fmicb.2019.02085 (PMC6753880; doi:10.3389/fmicb.2019.02085)
Supplement: Supplementary file 2 [file Table_2.XLSX]

## Sheet: Tabelle1
Supplementary Table 2 | Essential and non-essential genes of M. bovis strain JF4278 identified with ESSENTIALS
1Essentiality assignment based on cut-off values suggested by ESSENTIALS (log2(FC) value < -4.64 and adj. P-value ≤ 0.05). Y = ssential, N = non-essential
Locus tag JF4278	Product JF4278	log2(FC)	adj.P.Val	ESSENTIALS (Essentiality)1
Essential genes
MBOVJF4278_00012	hypothetical protein	-4.80877	1.67954e-22	Y
MBOVJF4278_00013	Cysteine--tRNA ligase	-9.27775	4.78277e-166	Y
MBOVJF4278_00016	hypothetical protein	-9.41747	4.66853e-74	Y
MBOVJF4278_00017	Transcription antitermination factor NusG	-12.1257	1.07213e-91	Y
MBOVJF4278_00020	Uridylate kinase	-10.9128	6.50551e-104	Y
MBOVJF4278_00021	Ribosome-recycling factor	-10.5324	4.0353e-84	Y
MBOVJF4278_00022	tRNA-Cys	-9.89679	3.69816e-66	Y
MBOVJF4278_00023	tRNA-Arg	-9.9155	1.22361e-62	Y
MBOVJF4278_00028	putative metal-dependent hydrolase MG009	-11.4811	1.9882e-107	Y
MBOVJF4278_00029	tRNA modification GTPase MnmE	-9.19049	7.70909e-195	Y
MBOVJF4278_00031	Glyceraldehyde-3-phosphate dehydrogenase	-13.2078	1.12707e-151	Y
MBOVJF4278_00032	Serine--tRNA ligase	-11.2906	1.03893e-226	Y
MBOVJF4278_00034	50S ribosomal protein L34	-10.873	1.30114e-79	Y
MBOVJF4278_00035	Ribonuclease P protein component	-10.7591	5.14162e-84	Y
MBOVJF4278_00036	Membrane protein insertase YidC	-9.83548	0	Y
MBOVJF4278_00038	Putative esterase/lipase 2	-12.3264	3.37392e-112	Y
MBOVJF4278_00042	DNA polymerase III PolC-type	-12.3666	0	Y
MBOVJF4278_00043	tRNA-Arg	-9.9155	1.22361e-62	Y
MBOVJF4278_00044	tRNA-Arg	-9.16142	2.67566e-62	Y
MBOVJF4278_00045	Holliday junction ATP-dependent DNA helicase RuvB	-7.03736	1.79513e-61	Y
MBOVJF4278_00046	Phenylalanine--tRNA ligase alpha subunit	-9.33209	1.25937e-112	Y
MBOVJF4278_00047	Uracil-DNA glycosylase	-7.31934	7.18481e-69	Y
MBOVJF4278_00048	Phenylalanine--tRNA ligase beta subunit	-10.83	0	Y
MBOVJF4278_00049	Serine hydroxymethyltransferase	-11.8334	8.43861e-198	Y
MBOVJF4278_00051	putative cysteine desulfurase	-10.9499	5.33212e-165	Y
MBOVJF4278_00054	putative nicotinate-nucleotide adenylyltransferase	-11.5151	1.14645e-169	Y
MBOVJF4278_00057	hypothetical protein	-11.2566	2.73922e-81	Y
MBOVJF4278_00061	50S ribosomal protein L11	-12.1069	6.13312e-100	Y
MBOVJF4278_00062	50S ribosomal protein L1	-10.9726	3.36085e-104	Y
MBOVJF4278_00068	DivIVA protein	-5.38263	4.6075e-19	Y
MBOVJF4278_00069	putative ribosome biogenesis GTPase A	-10.1239	4.90778e-109	Y
MBOVJF4278_00071	HPr kinase/phosphorylase	-10.8974	1.57781e-116	Y
MBOVJF4278_00072	Prolipoprotein diacylglyceryl transferase	-11.9991	2.6036e-135	Y
MBOVJF4278_00073	Thioredoxin reductase	-11.4904	1.01395e-119	Y
MBOVJF4278_00076	Pyruvate dehydrogenase E1 component subunit beta	-12.8514	6.07624e-151	Y
MBOVJF4278_00077	hypothetical protein	-11.043	1.28192e-73	Y
MBOVJF4278_00078	Dihydrolipoyllysine-residue acetyltransferase component of pyruvate dehydrogenase complex	-9.29093	4.08402e-91	Y
MBOVJF4278_00079	Dihydrolipoyl dehydrogenase	-12.2961	5.98969e-288	Y
MBOVJF4278_00084	hypothetical protein	-12.0763	0	Y
MBOVJF4278_00085	Oligopeptide transport system permease protein OppB	-10.9013	8.25433e-164	Y
MBOVJF4278_00086	Oligopeptide transport system permease protein OppC	-12.2136	1.70487e-230	Y
MBOVJF4278_00087	Oligopeptide transport ATP-binding protein OppD	-10.8091	1.60274e-162	Y
MBOVJF4278_00088	Oligopeptide transport ATP-binding protein OppF	-10.0205	0	Y
MBOVJF4278_00096	putative ribose-5-phosphate isomerase B	-11.0326	4.35232e-97	Y
MBOVJF4278_00099	Endoribonuclease YbeY	-10.6111	2.81155e-96	Y
MBOVJF4278_00101	GTPase Era	-10.8233	4.27176e-115	Y
MBOVJF4278_00103	Proline--tRNA ligase	-9.85898	2.13479e-253	Y
MBOVJF4278_00107	Xylulose-5-phosphate phosphoketolase	-8.71766	0	Y
MBOVJF4278_00109	Spermidine/putrescine import ATP-binding protein PotA	-11.5229	1.09074e-277	Y
MBOVJF4278_00110	transport system permease protein PotB	-11.6154	1.74599e-109	Y
MBOVJF4278_00111	transport system permease protein PotC	-10.946	1.12117e-116	Y
MBOVJF4278_00112	hypothetical protein	-10.0341	0	Y
MBOVJF4278_00113	50S ribosomal protein L32	-7.4623	6.71989e-21	Y
MBOVJF4278_00116	hypothetical protein	-10.3492	1.11255e-86	Y
MBOVJF4278_00119	-	-11.0482	5.41137e-88	Y
MBOVJF4278_00121	Valine--tRNA ligase	-10.5116	0	Y
MBOVJF4278_00122	Bifunctional protein FolD	-10.4544	2.15476e-102	Y
MBOVJF4278_00124	Acetate kinase	-10.1686	3.74119e-156	Y
MBOVJF4278_00125	putative phosphopantetheine adenylyltransferase	-7.00938	2.49543e-44	Y
MBOVJF4278_00126	putative GTP-binding protein EngB	-9.60806	5.53578e-85	Y
MBOVJF4278_00128	Pyruvate kinase	-11.1939	6.86987e-277	Y
MBOVJF4278_00130	Chaperone protein DnaK	-10.888	0	Y
MBOVJF4278_00140	hypothetical protein	-5.66054	6.27968e-64	Y
MBOVJF4278_00142	hypothetical protein	-10.2011	9.42511e-81	Y
MBOVJF4278_00153	5'-3' exonuclease	-11.1625	2.16356e-129	Y
MBOVJF4278_00154	DNA polymerase III subunit alpha	-10.5877	0	Y
MBOVJF4278_00158	hypothetical protein	-7.92124	1.21061e-65	Y
MBOVJF4278_00168	tRNA uridine 5-carboxymethylaminomethyl modification enzyme MnmG	-5.47506	6.7671e-226	Y
MBOVJF4278_00171	hypothetical protein	-9.55715	4.4627e-116	Y
MBOVJF4278_00175	DNA topoisomerase 4 subunit B	-9.79072	0	Y
MBOVJF4278_00177	Putative phosphatase in upp 3'region	-11.4988	7.09716e-120	Y
MBOVJF4278_00178	Ribonuclease HIII	-8.83022	1.28981e-86	Y
MBOVJF4278_00179	Modification methylase HaeIII	-10.4077	2.22444e-124	Y
MBOVJF4278_00180	hypothetical protein	-10.5828	6.58011e-89	Y
MBOVJF4278_00184	Ribose-phosphate pyrophosphokinase	-11.0058	9.44469e-144	Y
MBOVJF4278_00190	Inorganic pyrophosphatase	-9.64829	6.31662e-79	Y
MBOVJF4278_00191	30S ribosomal protein S20	-9.98069	1.47191e-84	Y
MBOVJF4278_00193	hypothetical protein	-10.3172	0	Y
MBOVJF4278_00194	hypothetical protein	-9.68887	9.07804e-249	Y
MBOVJF4278_00195	putative 13.1 kDa HIT-like protein in P37 5'region	-10.1704	5.59259e-77	Y
MBOVJF4278_00201	Signal recognition particle receptor FtsY	-10.0712	6.51147e-153	Y
MBOVJF4278_00202	hypothetical protein	-9.79938	8.55458e-78	Y
MBOVJF4278_00203	Methionine--tRNA ligase	-10.2727	2.66584e-264	Y
MBOVJF4278_00206	putative protein-export membrane protein SecG	-6.52228	3.39286e-55	Y
MBOVJF4278_00207	Guanylate kinase	-9.67694	9.47235e-70	Y
MBOVJF4278_00211	putative ribulose-phosphate 3-epimerase	-9.74888	5.89282e-87	Y
MBOVJF4278_00212	hypothetical protein	-7.16764	1.61898e-56	Y
MBOVJF4278_00226	tRNA-Pro	-9.9155	1.22361e-62	Y
MBOVJF4278_00227	tRNA-Ala	-9.9155	1.22361e-62	Y
MBOVJF4278_00228	tRNA-Met	-9.9155	1.22361e-62	Y
MBOVJF4278_00229	tRNA-Met	-9.89679	3.69816e-66	Y
MBOVJF4278_00230	tRNA-Ser	-10.1862	1.52292e-63	Y
MBOVJF4278_00231	tRNA-Met	-9.4831	2.67566e-62	Y
MBOVJF4278_00232	tRNA-Asp	-9.91552	1.6934e-66	Y
MBOVJF4278_00233	tRNA-Phe	-9.89679	3.69816e-66	Y
MBOVJF4278_00235	Isoleucine--tRNA ligase	-10.8839	0	Y
MBOVJF4278_00236	Lipoprotein signal peptidase	-9.70667	8.69054e-95	Y
MBOVJF4278_00238	tRNA-Asn	-9.8778	9.09928e-66	Y
MBOVJF4278_00239	tRNA-Glu	-9.89679	3.69816e-66	Y
MBOVJF4278_00240	tRNA-Val	-9.89676	2.67566e-62	Y
MBOVJF4278_00241	tRNA-Thr	-9.89676	2.67566e-62	Y
MBOVJF4278_00242	tRNA-Leu	-10.0573	2.14327e-69	Y
MBOVJF4278_00245	Protein translocase subunit SecD	-10.2062	0	Y
MBOVJF4278_00249	Putative riboflavin biosynthesis protein RibF	-9.74075	5.65504e-106	Y
MBOVJF4278_00250	30S ribosomal protein S15	-9.70873	1.492e-77	Y
MBOVJF4278_00252	Spermidine/putrescine import ATP-binding protein PotA	-8.24704	4.60344e-146	Y
MBOVJF4278_00257	Bifunctional oligoribonuclease and PAP phosphatase NrnA	-10.2703	0	Y
MBOVJF4278_00258	50S ribosomal protein L9	-9.98025	2.52961e-85	Y
MBOVJF4278_00259	Replicative DNA helicase	-8.48879	2.7518e-220	Y
MBOVJF4278_00261	tRNA-Gly	-9.43213	3.64448e-65	Y
MBOVJF4278_00276	30S ribosomal protein S2	-10.0411	8.07457e-121	Y
MBOVJF4278_00277	Elongation factor Ts	-11.3305	5.31036e-119	Y
MBOVJF4278_00284	RNA polymerase sigma factor SigA	-10.3458	1.92474e-264	Y
MBOVJF4278_00285	DNA primase	-9.84812	0	Y
MBOVJF4278_00286	Glycine--tRNA ligase	-10.7924	2.89695e-268	Y
MBOVJF4278_00288	High affinity transport system protein p37	-11.4632	2.19621e-228	Y
MBOVJF4278_00289	putative ABC transporter ATP-binding protein p29	-9.50595	9.84347e-115	Y
MBOVJF4278_00290	ABC transport system permease protein p69	-8.14512	2.15804e-274	Y
MBOVJF4278_00291	hypothetical protein	-10.8497	4.3312e-80	Y
MBOVJF4278_00295	30S ribosomal protein S6	-10.1015	1.62279e-84	Y
MBOVJF4278_00296	Single-stranded DNA-binding protein	-9.54886	5.72561e-81	Y
MBOVJF4278_00297	30S ribosomal protein S18	-10.5812	3.33626e-84	Y
MBOVJF4278_00300	SUA5-like translation suppressor	-10.157	9.7941e-93	Y
MBOVJF4278_00302	Histidine--tRNA ligase	-11.0033	1.44079e-271	Y
MBOVJF4278_00303	Aspartate--tRNA ligase	-10.6402	0	Y
MBOVJF4278_00309	Bifunctional oligoribonuclease and PAP phosphatase NrnA	-12.1439	1.09275e-136	Y
MBOVJF4278_00311	hypothetical protein	-9.9314	7.10681e-79	Y
MBOVJF4278_00312	putative protein MG369	-10.2142	0	Y
MBOVJF4278_00313	Phosphate acyltransferase	-10.8127	3.52979e-142	Y
MBOVJF4278_00317	Putative phosphatase in upp 3'region	-10.6922	3.23072e-104	Y
MBOVJF4278_00318	hypothetical protein	-8.22597	4.47839e-80	Y
MBOVJF4278_00325	M42 glutamyl aminopeptidase	-11.67	2.73922e-81	Y
MBOVJF4278_00326	hypothetical protein	-7.55194	7.98702e-39	Y
MBOVJF4278_00331	tRNA-specific 2-thiouridylase MnmA	-10.8399	8.11383e-163	Y
MBOVJF4278_00332	Alanine--tRNA ligase	-9.59568	0	Y
MBOVJF4278_00333	Putative pre-16S rRNA nuclease	-9.55784	3.3522e-82	Y
MBOVJF4278_00334	hypothetical protein	-9.78377	3.04051e-88	Y
MBOVJF4278_00338	hypothetical protein	-5.06596	2.00591e-42	Y
MBOVJF4278_00344	hypothetical protein	-9.36646	1.27547e-74	Y
MBOVJF4278_00348	hypothetical protein	-10.7473	4.90753e-88	Y
MBOVJF4278_00352	hypothetical protein	-9.11591	2.07038e-78	Y
MBOVJF4278_00353	hypothetical protein	-5.69018	1.52832e-52	Y
MBOVJF4278_00355	hypothetical protein	-8.08147	4.18232e-67	Y
MBOVJF4278_00357	hypothetical protein	-10.6743	7.34785e-83	Y
MBOVJF4278_00369	tRNA-Trp	-9.85857	2.28833e-65	Y
MBOVJF4278_00377	putative cation transporter MG322	-9.90906	9.10157e-257	Y
MBOVJF4278_00379	hypothetical protein	-7.3799	1.49156e-58	Y
MBOVJF4278_00382	potassium transporter trkA	-12.0236	1.44096e-98	Y
MBOVJF4278_00388	Glycine cleavage system H protein	-9.61753	1.05305e-80	Y
MBOVJF4278_00391	Single-stranded DNA-binding protein	-11.5462	6.42551e-89	Y
MBOVJF4278_00392	Uracil phosphoribosyltransferase	-9.61622	7.52536e-86	Y
MBOVJF4278_00394	Leucine--tRNA ligase	-6.80864	0	Y
MBOVJF4278_00395	Lon protease	-10.2397	0	Y
MBOVJF4278_00396	Glycerol-3-phosphate acyltransferase	-10.0322	3.31556e-97	Y
MBOVJF4278_00399	ATP synthase epsilon chain	-10.4655	5.4153e-94	Y
MBOVJF4278_00400	ATP synthase subunit beta	-9.27199	6.06872e-241	Y
MBOVJF4278_00401	ATP synthase gamma chain	-10.027	1.96307e-108	Y
MBOVJF4278_00402	ATP synthase subunit alpha	-11.4644	7.25796e-283	Y
MBOVJF4278_00403	ATP synthase subunit delta	-8.91288	3.949e-68	Y
MBOVJF4278_00404	ATP synthase subunit b	-9.18252	3.01065e-81	Y
MBOVJF4278_00405	ATP synthase subunit c	-10.4776	1.48004e-78	Y
MBOVJF4278_00406	ATP synthase subunit a	-8.26648	3.82835e-81	Y
MBOVJF4278_00407	hypothetical protein	-7.69601	2.59177e-71	Y
MBOVJF4278_00412	hypothetical protein	-10.1123	1.40401e-85	Y
MBOVJF4278_00413	Threonine--tRNA ligase	-10.9119	0	Y
MBOVJF4278_00414	Tryptophan--tRNA ligase	-11.7305	7.87897e-148	Y
MBOVJF4278_00421	hypothetical protein	-5.74175	1.11202e-50	Y
MBOVJF4278_00423	hypothetical protein	-6.90321	1.12584e-58	Y
MBOVJF4278_00425	hypothetical protein	-9.39461	2.1294e-87	Y
MBOVJF4278_00437	PTS system glucose-specific EIICBA component	-9.06782	1.10143e-76	Y
MBOVJF4278_00439	tRNA N6-adenosine threonylcarbamoyltransferase	-9.26222	1.597e-101	Y
MBOVJF4278_00440	tRNA threonylcarbamoyladenosine biosynthesis TsaB	-9.60362	2.1e-78	Y
MBOVJF4278_00441	tRNA threonylcarbamoyladenosine biosynthesis protein TsaE	-9.15014	1.6705e-72	Y
MBOVJF4278_00442	Elongation factor Tu	-12.1216	1.33487e-172	Y
MBOVJF4278_00443	Enolase	-10.9405	1.50582e-270	Y
MBOVJF4278_00444	hypothetical protein	-9.44448	4.5322e-73	Y
MBOVJF4278_00448	Endonuclease MutS2	-11.2947	7.81319e-82	Y
MBOVJF4278_00454	tRNA-Leu	-10.0573	2.14327e-69	Y
MBOVJF4278_00456	Elongation factor P	-11.7812	5.17725e-89	Y
MBOVJF4278_00457	hypothetical protein	-9.8874	6.96752e-86	Y
MBOVJF4278_00459	hypothetical protein	-10.9413	5.22427e-87	Y
MBOVJF4278_00460	hypothetical protein	-9.75469	4.08565e-74	Y
MBOVJF4278_00462	Asparagine--tRNA ligase	-10.8266	7.86265e-269	Y
MBOVJF4278_00463	hypothetical protein	-9.1554	9.19998e-140	Y
MBOVJF4278_00464	hypothetical protein	-10.5194	4.12732e-92	Y
MBOVJF4278_00465	ATP-dependent DNA helicase PcrA	-10.1449	0	Y
MBOVJF4278_00466	hypothetical protein	-8.54607	9.95311e-288	Y
MBOVJF4278_00467	DegV domain-containing protein	-8.70459	1.36577e-104	Y
MBOVJF4278_00472	hypothetical protein	-6.39008	2.09309e-55	Y
MBOVJF4278_00477	hypothetical protein	-10.1725	1.92502e-78	Y
MBOVJF4278_00497	hypothetical protein	-8.1412	4.8882e-61	Y
MBOVJF4278_00499	hypothetical protein	-9.28633	1.26723e-87	Y
MBOVJF4278_00506	DNA ligase	-9.03769	0	Y
MBOVJF4278_00508	Phosphopentomutase	-11.4403	1.76948e-169	Y
MBOVJF4278_00511	hypothetical protein	-6.26316	1.19723e-64	Y
MBOVJF4278_00513	putative methyltransferase	-8.07224	1.51431e-122	Y
MBOVJF4278_00514	DNA polymerase III subunit delta	-8.67427	6.77858e-95	Y
MBOVJF4278_00516	50S ribosomal protein L13	-11.4022	1.69613e-96	Y
MBOVJF4278_00517	30S ribosomal protein S9	-12.3135	9.00147e-97	Y
MBOVJF4278_00518	tRNA-Ile	-9.91552	1.6934e-66	Y
MBOVJF4278_00521	tRNA-Ser	-10.1862	1.52292e-63	Y
MBOVJF4278_00522	putative cation-transporting P-type ATPase	-10.4916	0	Y
MBOVJF4278_00529	hypothetical protein	-9.82848	1.48715e-118	Y
MBOVJF4278_00530	transcription antitermination protein NusB	-10.1359	5.8392e-92	Y
MBOVJF4278_00531	FMN-dependent NADH-azoreductase	-5.92545	1.93363e-23	Y
MBOVJF4278_00532	Phosphocarrier protein HPr	-11.3175	3.33455e-82	Y
MBOVJF4278_00538	Translation initiation factor IF-3	-11.3054	1.09321e-96	Y
MBOVJF4278_00539	50S ribosomal protein L35	-9.79071	3.21299e-90	Y
MBOVJF4278_00540	50S ribosomal protein L20	-10.8756	2.83716e-87	Y
MBOVJF4278_00544	Choline/ethanolamine kinase	-10.0454	3.50988e-98	Y
MBOVJF4278_00550	Arginine--tRNA ligase	-10.8547	0	Y
MBOVJF4278_00554	Dihydrolipoyllysine-residue acetyltransferase component of pyruvate dehydrogenase complex	-9.53871	1.73938e-70	Y
MBOVJF4278_00561	putative endonuclease 4	-5.61648	1.79076e-57	Y
MBOVJF4278_00573	GTPase Obg	-11.2153	1.03394e-226	Y
MBOVJF4278_00574	Putative phosphatase	-5.90663	9.74154e-38	Y
MBOVJF4278_00575	Purine nucleoside phosphorylase DeoD-type	-11.5125	1.25035e-105	Y
MBOVJF4278_00578	Triosephosphate isomerase	-10.9283	3.88428e-96	Y
MBOVJF4278_00580	cobalt ABC transporter permease	-10.1912	2.90478e-110	Y
MBOVJF4278_00581	Energy-coupling factor transporter ATP-binding protein EcfA2	-11.6437	2.16809e-121	Y
MBOVJF4278_00582	Energy-coupling factor transporter ATP-binding protein EcfA1	-11.4083	1.92895e-108	Y
MBOVJF4278_00583	50S ribosomal protein L17	-11.1617	1.81467e-86	Y
MBOVJF4278_00584	DNA-directed RNA polymerase subunit alpha	-10.4534	1.09938e-138	Y
MBOVJF4278_00585	30S ribosomal protein S11	-8.92338	2.56848e-82	Y
MBOVJF4278_00586	30S ribosomal protein S13	-12.1804	1.95198e-88	Y
MBOVJF4278_00587	50S ribosomal protein L36	-10.0649	1.08904e-72	Y
MBOVJF4278_00588	Translation initiation factor IF-1	-11.0041	4.0877e-73	Y
MBOVJF4278_00589	Methionine aminopeptidase	-11.3167	4.41559e-107	Y
MBOVJF4278_00590	Adenylate kinase	-8.3118	4.77393e-74	Y
MBOVJF4278_00591	Protein translocase subunit SecY	-10.1742	1.84211e-260	Y
MBOVJF4278_00592	23S ribosomal RNA	-8.31178	4.45469e-33	Y
MBOVJF4278_00593	16S ribosomal RNA	-8.3118	4.59719e-34	Y
MBOVJF4278_00595	23S ribosomal RNA	-8.3118	4.59719e-34	Y
MBOVJF4278_00596	16S ribosomal RNA	-8.3118	4.59719e-34	Y
MBOVJF4278_00601	30S ribosomal protein S5	-11.5023	7.57027e-107	Y
MBOVJF4278_00602	50S ribosomal protein L18	-10.1016	4.50493e-83	Y
MBOVJF4278_00603	50S ribosomal protein L6	-12.7175	7.82069e-90	Y
MBOVJF4278_00604	30S ribosomal protein S8	-10.271	8.93531e-92	Y
MBOVJF4278_00605	30S ribosomal protein S14 type Z	-10.4469	1.55486e-91	Y
MBOVJF4278_00606	50S ribosomal protein L5	-11.1504	4.28597e-87	Y
MBOVJF4278_00607	50S ribosomal protein L24	-9.66876	1.41415e-79	Y
MBOVJF4278_00608	50S ribosomal protein L14	-11.7554	2.84238e-88	Y
MBOVJF4278_00609	30S ribosomal protein S17	-11.7027	9.31455e-82	Y
MBOVJF4278_00610	50S ribosomal protein L29	-10.5379	2.80255e-93	Y
MBOVJF4278_00611	50S ribosomal protein L16	-11.6371	1.00648e-97	Y
MBOVJF4278_00612	30S ribosomal protein S3	-6.9258	6.4821e-64	Y
MBOVJF4278_00613	50S ribosomal protein L22	-10.4876	6.45594e-84	Y
MBOVJF4278_00614	30S ribosomal protein S19	-11.7661	2.38144e-88	Y
MBOVJF4278_00615	50S ribosomal protein L2	-12.1469	3.96177e-111	Y
MBOVJF4278_00616	50S ribosomal protein L23	-10.2032	4.9542e-93	Y
MBOVJF4278_00617	50S ribosomal protein L4	-11.3723	5.08812e-132	Y
MBOVJF4278_00618	50S ribosomal protein L3	-11.3362	5.74458e-107	Y
MBOVJF4278_00619	30S ribosomal protein S10	-11.164	1.64551e-84	Y
MBOVJF4278_00622	Protein RecA	-6.07249	4.17086e-28	Y
MBOVJF4278_00623	putative protein MG246	-11.0879	1.73543e-106	Y
MBOVJF4278_00627	50S ribosomal protein L27	-11.7661	2.38144e-88	Y
MBOVJF4278_00628	50S ribosomal protein L21	-11.8706	5.80593e-90	Y
MBOVJF4278_00632	Heat-inducible transcription repressor HrcA	-10.9568	2.68081e-143	Y
MBOVJF4278_00633	50S ribosomal protein L31	-8.387	2.12191e-27	Y
MBOVJF4278_00634	30S ribosomal protein S4	-10.2825	7.82707e-84	Y
MBOVJF4278_00652	Glutamate--tRNA ligase	-5.25096	3.11265e-112	Y
MBOVJF4278_00655	S-adenosylmethionine synthase	-11.0657	8.76967e-166	Y
MBOVJF4278_00657	Signal recognition particle protein	-11.7261	1.92629e-277	Y
MBOVJF4278_00663	Nicotinate phosphoribosyltransferase pncB2	-9.17264	3.46433e-124	Y
MBOVJF4278_00664	Phosphoglycerate kinase	-7.37978	5.68566e-97	Y
MBOVJF4278_00665	tRNA-Gly	-9.43213	3.64448e-65	Y
MBOVJF4278_00673	30S ribosomal protein S7	-10.1163	5.71053e-86	Y
MBOVJF4278_00674	30S ribosomal protein S12	-11.1183	6.17922e-89	Y
MBOVJF4278_00675	Trigger factor	-5.28467	1.74959e-77	Y
MBOVJF4278_00677	hypothetical protein	-9.47254	5.78514e-66	Y
MBOVJF4278_00682	tRNA-Leu	-10.0906	4.85748e-70	Y
MBOVJF4278_00683	tRNA-Lys	-9.89676	2.67566e-62	Y
MBOVJF4278_00691	DNA-directed RNA polymerase subunit beta'	-10.4718	0	Y
MBOVJF4278_00692	DNA-directed RNA polymerase subunit beta	-12.8828	0	Y
MBOVJF4278_00694	50S ribosomal protein L7/L12	-10.952	8.62296e-87	Y
MBOVJF4278_00695	50S ribosomal protein L10	-10.5045	2.05519e-83	Y
MBOVJF4278_00697	Lysine--tRNA ligase	-10.2284	4.92291e-261	Y
MBOVJF4278_00707	30S ribosomal protein S16	-10.4131	2.75306e-89	Y
MBOVJF4278_00708	tRNA (guanine-N(1)-)-methyltransferase	-11.8372	1.12001e-100	Y
MBOVJF4278_00715	putative L-ribulose-5-phosphate 4-epimerase UlaF	-11.7458	5.9178e-108	Y
MBOVJF4278_00719	Ascorbate-specific phosphotransferase enzyme IIB component	-10.5756	4.53956e-80	Y
MBOVJF4278_00724	hypothetical protein	-11.4984	1.04519e-84	Y
MBOVJF4278_00728	hypothetical protein	-5.92403	1.91143e-43	Y
MBOVJF4278_00729	hypothetical protein	-9.89063	3.59892e-90	Y
MBOVJF4278_00730	Adenosine monophosphate-protein transferase SoFic	-9.75943	2.69267e-106	Y
MBOVJF4278_00743	ZIP Zinc transporter	-11.0354	2.1692e-144	Y
MBOVJF4278_00744	putative transcriptional regulatory protein	-12.4291	7.91735e-110	Y
MBOVJF4278_00745	NH(3)-dependent NAD(+) synthetase	-7.40443	3.80053e-41	Y
MBOVJF4278_00746	hypothetical protein	-10.2417	5.57633e-111	Y
MBOVJF4278_00749	Primosomal protein DnaI	-10.5862	3.78826e-113	Y
MBOVJF4278_00750	hypothetical protein	-8.50082	1.61739e-114	Y
MBOVJF4278_00753	tRNA-His	-9.89676	2.67566e-62	Y
MBOVJF4278_00755	Modification methylase DpnIIB	-11.4513	2.88919e-166	Y
MBOVJF4278_00758	hypothetical protein	-9.6945	3.59892e-90	Y
MBOVJF4278_00759	hypothetical protein	-9.35387	4.95692e-77	Y
MBOVJF4278_00770	putative protein MG423	-10.2941	0	Y
MBOVJF4278_00774	Thymidylate kinase	-12.5669	1.35943e-99	Y
MBOVJF4278_00775	Recombination protein RecR	-10.8455	3.04022e-86	Y
MBOVJF4278_00776	Nucleoid-associated protein	-9.60726	7.10228e-84	Y
MBOVJF4278_00777	DNA polymerase III subunit gamma/tau	-10.4239	0	Y
MBOVJF4278_00780	2,3-bisphosphoglycerate-independent phosphoglycerate mutase	-11.6049	3.222e-281	Y
MBOVJF4278_00783	tRNA-Ser	-10.1392	4.83803e-71	Y
MBOVJF4278_00784	hypothetical protein	-7.90441	5.95058e-69	Y
MBOVJF4278_00785	CDP-diacylglycerol--glycerol-3-phosphate 3-phosphatidyltransferase	-12.1573	4.77841e-92	Y
MBOVJF4278_00786	Putative phosphatidate cytidylyltransferase	-9.80016	1.85339e-106	Y
MBOVJF4278_00788	Adenine phosphoribosyltransferase	-11.4212	2.82451e-87	Y
MBOVJF4278_00789	Translation initiation factor IF-2	-11.2866	0	Y
MBOVJF4278_00790	hypothetical protein	-10.0106	6.96752e-86	Y
MBOVJF4278_00791	Transcription antitermination factor NusA	-9.11477	1.98526e-305	Y
MBOVJF4278_00792	Ribosome maturation factor RimP	-10.1273	2.70033e-92	Y
MBOVJF4278_00794	putative cytosol aminopeptidase	-10.3269	7.40432e-261	Y
MBOVJF4278_00796	Folate transporter FolT	-9.95226	2.42016e-133	Y
MBOVJF4278_00801	hypothetical protein	-7.20776	2.0342e-39	Y
MBOVJF4278_00804	hypothetical protein	-7.70061	5.37691e-45	Y
MBOVJF4278_00805	hypothetical protein	-8.06562	1.88662e-29	Y
MBOVJF4278_00823	tRNA-Lys	-9.89676	2.67566e-62	Y
MBOVJF4278_00825	Ribonuclease J	-11.4883	0	Y
MBOVJF4278_00830	Aspartyl/glutamyl-tRNA(Asn/Gln) amidotransferase subunit B	-9.72617	2.47148e-250	Y
MBOVJF4278_00831	Glutamyl-tRNA(Gln) amidotransferase subunit A	-10.5479	3.64188e-218	Y
MBOVJF4278_00832	Glutamyl-tRNA(Gln) amidotransferase subunit C, chloroplastic/mitochondrial	-9.68521	3.16995e-79	Y
MBOVJF4278_00833	putative RNA pseudouridine synthase	-11.2743	1.37021e-107	Y
MBOVJF4278_00834	Segregation and condensation protein B	-11.8191	1.69061e-89	Y
MBOVJF4278_00836	putative 1-acyl-sn-glycerol-3-phosphate acyltransferase	-9.94441	5.64976e-97	Y
MBOVJF4278_00837	Holo-[acyl-carrier-protein] synthase	-10.0699	6.83582e-81	Y
MBOVJF4278_00838	GTPase Der	-10.03	1.00605e-209	Y
MBOVJF4278_00839	Cytidylate kinase	-11.7975	1.76982e-98	Y
MBOVJF4278_00841	Chaperone protein DnaJ	-11.4702	7.34095e-168	Y
MBOVJF4278_00842	tRNA-Thr	-9.89676	2.67566e-62	Y
MBOVJF4278_00844	tRNA-Thr	-9.85857	2.28833e-65	Y
MBOVJF4278_00845	Tyrosine--tRNA ligase	-10.4485	1.44754e-183	Y
MBOVJF4278_00846	Phenylalanine--tRNA ligase beta subunit	-10.7665	1.05196e-86	Y
MBOVJF4278_00848	tRNA-Trp	-9.8778	9.09928e-66	Y
MBOVJF4278_00849	acyl carrier protein	-9.00652	1.42559e-62	Y
MBOVJF4278_00851	Peptide chain release factor 1	-11.0346	3.9283e-163	Y
MBOVJF4278_00853	hypothetical protein	-9.38865	4.65436e-200	Y
MBOVJF4278_00854	hypothetical protein	-8.3118	4.59719e-34	Y
MBOVJF4278_00855	DNA gyrase subunit B	-10.8458	0	Y
MBOVJF4278_00856	Thioredoxin	-11.202	4.29311e-85	Y
MBOVJF4278_00857	SsrA-binding protein	-8.35661	2.12346e-72	Y
MBOVJF4278_00865	Catabolite control protein A	-8.36129	6.40443e-101	Y
MBOVJF4278_00867	tRNA-Leu	-10.0403	6.76977e-65	Y
MBOVJF4278_00870	Putative ABC transporter ATP-binding protein MG065	-9.38057	3.86303e-144	Y
MBOVJF4278_00871	hypothetical protein	-9.37961	0	Y
MBOVJF4278_00873	tRNA(Ile)-lysidine synthase	-7.30793	1.81394e-84	Y
MBOVJF4278_00874	Peptidyl-tRNA hydrolase	-9.98124	3.20239e-87	Y
MBOVJF4278_00875	ATP-dependent RecD-like DNA helicase	-9.24156	0	Y
MBOVJF4278_00876	Chromosomal replication initiator protein DnaA	-10.6351	9.37831e-267	Y
MBOVJF4278_00877	DNA polymerase III subunit beta	-8.5571	2.17883e-131	Y
MBOVJF4278_00879	tRNA-Tyr	-10.0403	6.76977e-65	Y
MBOVJF4278_00880	tRNA-Gln	-9.8778	9.09928e-66	Y
MBOVJF4278_00886	Glycine cleavage system H protein	-10.2084	1.80755e-77	Y
MBOVJF4278_00894	hypothetical protein	-9.03114	3.64192e-70	Y
MBOVJF4278_00895	hypothetical protein	-8.62072	1.84414e-83	Y
Non-essential genes
MBOVJF4278_00001	hypothetical protein	3.36629	0	N
MBOVJF4278_00002	Putative ABC transporter ATP-binding protein MPN_334	2.01861	7.42509e-209	N
MBOVJF4278_00003	hypothetical protein	0.123491	0.637169	N
MBOVJF4278_00004	hypothetical protein	1.94125	3.38212e-203	N
MBOVJF4278_00005	hypothetical protein	0.865431	3.13193e-09	N
MBOVJF4278_00006	Oligopeptide transport ATP-binding protein OppF	1.77017	1.95766e-170	N
MBOVJF4278_00007	Oligopeptide transport ATP-binding protein OppD	2.52397	0	N
MBOVJF4278_00008	Oligopeptide transport system permease protein OppC	1.24529	6.53742e-18	N
MBOVJF4278_00009	Oligopeptide transport system permease protein OppB	2.72943	0	N
MBOVJF4278_00010	Bacterial extracellular solute-binding proteins, family 5 Middle	1.59438	3.75977e-152	N
MBOVJF4278_00011	hypothetical protein	1.38806	9.75694e-125	N
MBOVJF4278_00014	tRNA (cytidine(34)-2'-O)-methyltransferase; TrmL	1.52378	6.54461e-25	N
MBOVJF4278_00015	hypothetical protein	-2.58249	3.58122e-16	N
MBOVJF4278_00018	hypothetical protein	1.19596	9.24335e-88	N
MBOVJF4278_00019	Ribonuclease BN-like family protein	-0.053279	0.66343	N
MBOVJF4278_00024	Competence protein	1.39974	3.98167e-109	N
MBOVJF4278_00025	hypothetical protein	-4.36594	1.46448e-24	N
MBOVJF4278_00026	Glycerol-3-phosphate dehydrogenase [NAD(P)+]	-1.72527	5.79123e-25	N
MBOVJF4278_00027	Ribosomal RNA small subunit methyltransferase A	2.33975	1.97225e-262	N
MBOVJF4278_00030	hypothetical protein	1.31678	2.35878e-19	N
MBOVJF4278_00033	Processive diacylglycerol beta-glycosyltransferase	-0.699313	6.51965e-08	N
MBOVJF4278_00037	putative lipoate-protein ligase A	-0.607205	2.98849e-06	N
MBOVJF4278_00039	Integrase core domain protein	0.4164	1	N
MBOVJF4278_00040	PQ loop repeat protein	0.825174	7.08282e-09	N
MBOVJF4278_00041	Aspartate--ammonia ligase	0.410123	0.00339241	N
MBOVJF4278_00050	Putative proline iminopeptidase	-0.289315	0.0270788	N
MBOVJF4278_00052	NifU-like protein	-0.913148	0.000481516	N
MBOVJF4278_00053	putative protein MG360	0.727651	2.12946e-07	N
MBOVJF4278_00055	Ribosomal large subunit pseudouridine synthase B	0.387392	0.00602986	N
MBOVJF4278_00056	hypothetical protein	1.5062	1.84983e-124	N
MBOVJF4278_00058	Fructose-bisphosphate aldolase	-4.0142	2.21453e-41	N
MBOVJF4278_00059	Thermonuclease precursor	2.74428	0	N
MBOVJF4278_00060	Integrase core domain protein	NA	NA	N
MBOVJF4278_00063	hypothetical protein	-2.01593	2.47822e-09	N
MBOVJF4278_00064	hypothetical protein	2.03661	1.39814e-220	N
MBOVJF4278_00065	hypothetical protein	1.34464	3.54475e-20	N
MBOVJF4278_00066	Putative tRNA (cytidine(34)-2'-O)-methyltransferase	0.842733	5.49833e-09	N
MBOVJF4278_00067	rRNA methyltransferase, TrmL-like	1.42308	3.37563e-22	N
MBOVJF4278_00070	hypothetical protein	1.98311	7.77281e-38	N
MBOVJF4278_00074	hypothetical protein	2.3195	3.1275e-252	N
MBOVJF4278_00075	Pyruvate dehydrogenase E1 component subunit alpha	-2.78729	2.16486e-45	N
MBOVJF4278_00080	Integrase core domain protein	4.98419	0	N
MBOVJF4278_00081	50S ribosomal protein L28	0.48841	0.116908	N
MBOVJF4278_00082	putative protein MG029	1.52306	1.48254e-24	N
MBOVJF4278_00083	hypothetical protein	-3.15041	3.48786e-36	N
MBOVJF4278_00089	hypothetical protein	-0.304965	0.0196945	N
MBOVJF4278_00090	hypothetical protein	0.89493	7.32005e-10	N
MBOVJF4278_00091	hypothetical protein	0.719191	2.94577e-07	N
MBOVJF4278_00092	hypothetical protein	0.329571	2.39903e-08	N
MBOVJF4278_00093	Transposase DDE domain protein	NA	NA	N
MBOVJF4278_00094	Transposase DDE domain protein	-2.03249	1.087e-09	N
MBOVJF4278_00095	Integrase core domain protein	NA	NA	N
MBOVJF4278_00097	hypothetical protein	1.91901	1.63586e-206	N
MBOVJF4278_00098	hypothetical protein	0.52969	0.00653027	N
MBOVJF4278_00100	Cytidine deaminase	3.21087	0	N
MBOVJF4278_00102	Putative Xaa-Pro aminopeptidase	-1.34109	1.75358e-15	N
MBOVJF4278_00104	hypothetical protein	0.0701699	0.811886	N
MBOVJF4278_00105	hypothetical protein	1.2291	2.43964e-90	N
MBOVJF4278_00106	Protein LemA	1.2906	9.93811e-19	N
MBOVJF4278_00108	hypothetical protein	1.54561	4.2586e-138	N
MBOVJF4278_00114	hypothetical protein	0.613645	1.88e-24	N
MBOVJF4278_00115	putative tRNA sulfurtransferase	-0.0652014	0.602563	N
MBOVJF4278_00117	hypothetical protein	1.74616	4.03209e-163	N
MBOVJF4278_00118	hypothetical protein	2.0738	1.13836e-223	N
MBOVJF4278_00120	Oligopeptide transport ATP-binding protein OppF	1.94964	3.09486e-215	N
MBOVJF4278_00123	Phosphate acetyltransferase	-0.205631	0.115073	N
MBOVJF4278_00127	hypothetical protein	2.21158	4.05459e-258	N
MBOVJF4278_00129	hypothetical protein	1.18701	1.73976e-16	N
MBOVJF4278_00131	Transposase DDE domain protein	NA	NA	N
MBOVJF4278_00132	Methylenetetrahydrofolate--tRNA-(uracil-5-)- methyltransferase TrmFO	2.33924	1.94319e-280	N
MBOVJF4278_00133	hypothetical protein	3.16782	0	N
MBOVJF4278_00134	Phenyllactate dehydrogenase	1.69984	3.30019e-151	N
MBOVJF4278_00135	Putative esterase/lipase 3	1.63238	3.44969e-28	N
MBOVJF4278_00136	hypothetical protein	1.85193	2.2249e-33	N
MBOVJF4278_00137	Type III restriction enzyme, res subunit	1.6361	4.13597e-157	N
MBOVJF4278_00138	DNA methylase	1.3368	1.60468e-101	N
MBOVJF4278_00139	DNA methylase	1.15656	1.04921e-15	N
MBOVJF4278_00141	DNA methylase	1.45447	3.32471e-23	N
MBOVJF4278_00143	Trigger factor	-1.39486	6.90673e-29	N
MBOVJF4278_00144	hypothetical protein	0.90389	3.98235e-49	N
MBOVJF4278_00145	hypothetical protein	0.980216	6.68157e-12	N
MBOVJF4278_00146	Integrase core domain protein	-2.16931	5.29632e-09	N
MBOVJF4278_00147	hypothetical protein	1.764	1.0891e-31	N
MBOVJF4278_00148	Integrase core domain protein	NA	NA	N
MBOVJF4278_00149	hypothetical protein	1.43392	1.97292e-22	N
MBOVJF4278_00150	PnrA lipoprotein	1.71679	2.65472e-168	N
MBOVJF4278_00151	hypothetical protein	2.08776	2.70547e-41	N
MBOVJF4278_00152	Transposase DDE domain protein	NA	NA	N
MBOVJF4278_00155	hypothetical protein	2.39343	1.81375e-294	N
MBOVJF4278_00156	hypothetical protein	1.4891	8.96128e-24	N
MBOVJF4278_00157	Subtilase family protein	2.06711	1.60049e-221	N
MBOVJF4278_00159	Immunodominant protein p72	1.73332	1.92976e-161	N
MBOVJF4278_00160	Integrase core domain protein	NA	NA	N
MBOVJF4278_00161	Transposase DDE domain protein	1.06227	0.0213606	N
MBOVJF4278_00162	Integrase core domain protein	NA	NA	N
MBOVJF4278_00163	hypothetical protein	2.18698	3.5424e-251	N
MBOVJF4278_00164	hypothetical protein	1.72834	1.0792e-16	N
MBOVJF4278_00165	hypothetical protein	1.92117	8.74249e-37	N
MBOVJF4278_00166	Subtilase family protein	2.86841	0	N
MBOVJF4278_00167	hypothetical protein	1.62888	1.78609e-27	N
MBOVJF4278_00169	Ribosomal RNA large subunit methyltransferase H	-1.66838	8.9942e-07	N
MBOVJF4278_00170	hypothetical protein	1.6179	1.51012e-149	N
MBOVJF4278_00172	Ribosomal RNA small subunit methyltransferase D	-0.508973	0.00371798	N
MBOVJF4278_00173	Peptide deformylase	-0.0598611	0.637169	N
MBOVJF4278_00174	hypothetical protein	2.30841	1.64633e-276	N
MBOVJF4278_00176	DNA topoisomerase 4 subunit A	-0.505471	7.27015e-05	N
MBOVJF4278_00181	Integrase core domain protein	NA	NA	N
MBOVJF4278_00182	hypothetical protein	-0.574296	0.0590555	N
MBOVJF4278_00183	Ribosomal RNA small subunit methyltransferase G	0.79692	2.40775e-08	N
MBOVJF4278_00185	hypothetical protein	-0.060055	0.635729	N
MBOVJF4278_00186	hypothetical protein	NA	NA	N
MBOVJF4278_00187	hypothetical protein	2.22175	6.75086e-228	N
MBOVJF4278_00188	Extracellular ribonuclease precursor	2.28912	1.83154e-259	N
MBOVJF4278_00189	Transketolase	2.54459	0	N
MBOVJF4278_00192	hypothetical protein	1.02519	1.55666e-12	N
MBOVJF4278_00196	hypothetical protein	-0.411889	0.0180494	N
MBOVJF4278_00197	50S ribosomal protein L33 2	-4.01206	2.72789e-27	N
MBOVJF4278_00198	Integrase core domain protein	-3.04438	1.23946e-16	N
MBOVJF4278_00199	putative thiol peroxidase	2.63922	2.71487e-298	N
MBOVJF4278_00200	putative DNA-binding protein	3.86472	0	N
MBOVJF4278_00204	tRNA1(Val) (adenine(37)-N6)-methyltransferase	0.378004	0.00724021	N
MBOVJF4278_00205	Ribonuclease R	-1.06678	1.55502e-17	N
MBOVJF4278_00208	Putative protein phosphatase	-0.429514	0.00113771	N
MBOVJF4278_00209	Putative serine/threonine-protein kinase	-1.81627	9.66667e-20	N
MBOVJF4278_00210	Putative ribosome biogenesis GTPase RsgA	1.41358	4.35403e-22	N
MBOVJF4278_00213	ATP-dependent RecD-like DNA helicase	1.56036	3.89045e-143	N
MBOVJF4278_00214	Transposase DDE domain protein	1.86061	3.7603e-33	N
MBOVJF4278_00215	ATP-dependent zinc metalloprotease FtsH	1.03597	4.01837e-13	N
MBOVJF4278_00216	Peptidase S8 family domain	2.47023	0	N
MBOVJF4278_00217	Putative type-1 restriction enzyme MpnORFDP R protein part 2	1.90919	8.37055e-211	N
MBOVJF4278_00218	Putative type I restriction enzyme MpnORFDP M protein	2.13954	1.34122e-245	N
MBOVJF4278_00219	Type I restriction modification DNA specificity domain protein	1.53637	6.58758e-25	N
MBOVJF4278_00220	hypothetical protein	2.23795	5.53771e-46	N
MBOVJF4278_00221	Type I restriction modification DNA specificity domain protein	3.41833	0	N
MBOVJF4278_00222	hypothetical protein	2.37269	1.26199e-262	N
MBOVJF4278_00223	putative integrase/recombinase	0.812013	9.64831e-09	N
MBOVJF4278_00224	hypothetical protein	-0.077219	0.636498	N
MBOVJF4278_00225	Alpha/beta hydrolase family protein	1.84073	1.43675e-179	N
MBOVJF4278_00234	CTP synthase	2.06883	4.87053e-231	N
MBOVJF4278_00237	hypothetical protein	0.0689215	0.641292	N
MBOVJF4278_00243	Holliday junction ATP-dependent DNA helicase RuvA	1.78633	1.82848e-32	N
MBOVJF4278_00244	Holliday junction ATP-dependent DNA helicase RuvB	2.69929	0	N
MBOVJF4278_00246	Integrase core domain protein	NA	NA	N
MBOVJF4278_00247	tRNA pseudouridine synthase B	1.40704	6.23778e-22	N
MBOVJF4278_00248	Putative phosphatase MG265	1.66898	6.82271e-142	N
MBOVJF4278_00251	Putative esterase/lipase 3	2.26162	7.99921e-247	N
MBOVJF4278_00253	hypothetical protein	2.20257	6.29206e-244	N
MBOVJF4278_00254	hypothetical protein	3.0376	0	N
MBOVJF4278_00255	hypothetical protein	0.982501	2.19374e-59	N
MBOVJF4278_00256	hypothetical protein	1.34306	1.50478e-98	N
MBOVJF4278_00260	hypothetical protein	0.356605	0.0102784	N
MBOVJF4278_00262	hypothetical protein	1.05187	1.87246e-13	N
MBOVJF4278_00263	hypothetical protein	3.04666	0	N
MBOVJF4278_00264	hypothetical protein	1.98101	3.9008e-201	N
MBOVJF4278_00265	PTS system glucose-specific EIICBA component	0.761138	0.000113459	N
MBOVJF4278_00266	hypothetical protein	1.91032	3.4064e-36	N
MBOVJF4278_00267	putative NADH oxidase	0.954766	4.69191e-54	N
MBOVJF4278_00268	L-cystine uptake protein TcyP	1.60226	2.5075e-145	N
MBOVJF4278_00269	RmuC family protein	2.67301	0	N
MBOVJF4278_00270	Peptidase family S41	3.14259	0	N
MBOVJF4278_00271	hypothetical protein	1.77696	5.07467e-178	N
MBOVJF4278_00272	hypothetical protein	2.53062	0	N
MBOVJF4278_00273	hypothetical protein	2.14408	2.6336e-42	N
MBOVJF4278_00274	hypothetical protein	0.599085	1.7306e-05	N
MBOVJF4278_00275	Modification methylase DpnIIA	0.883061	5.84957e-10	N
MBOVJF4278_00278	Peptidase family S41	1.57199	1.03268e-142	N
MBOVJF4278_00279	dUTPase	1.61908	3.70139e-27	N
MBOVJF4278_00280	Transposase DDE domain protein	-1.37924	0.000148463	N
MBOVJF4278_00281	putative NADH oxidase	-2.45289	1.43913e-50	N
MBOVJF4278_00282	Transposase DDE domain protein	-1.83068	1.07642e-07	N
MBOVJF4278_00283	NIF3-like protein 1	-0.10773	0.410721	N
MBOVJF4278_00287	hypothetical protein	1.09124	2.66007e-72	N
MBOVJF4278_00292	Protein translocase subunit SecA	-1.79881	4.76357e-49	N
MBOVJF4278_00293	putative NADP-dependent isopropanol dehydrogenase	1.11753	6.41729e-15	N
MBOVJF4278_00294	DNA topoisomerase 1	-1.21125	3.46405e-22	N
MBOVJF4278_00298	hypothetical protein	0.477875	0.000587876	N
MBOVJF4278_00299	Integrase core domain protein	NA	NA	N
MBOVJF4278_00301	putative protein MPN_308	-0.38482	0.0028212	N
MBOVJF4278_00304	Integrase core domain protein	-1.06227	0.00661912	N
MBOVJF4278_00305	putative glycerol uptake facilitator protein	1.49091	3.96588e-24	N
MBOVJF4278_00306	Glycerol kinase	1.82876	1.33986e-183	N
MBOVJF4278_00307	HAD superfamily, subfamily IIIB (Acid phosphatase)	-0.470931	0.000264738	N
MBOVJF4278_00308	Bifunctional oligoribonuclease and PAP phosphatase NrnA	-0.247664	0.0580914	N
MBOVJF4278_00310	DNA repair protein RecO	1.6116	1.68688e-27	N
MBOVJF4278_00314	Ribonuclease 3	0.167456	0.245791	N
MBOVJF4278_00315	Chromosome partition protein Smc	0.991194	9.2219e-64	N
MBOVJF4278_00316	membrane protein	1.76882	1.71126e-170	N
MBOVJF4278_00319	Transposase DDE domain protein	NA	NA	N
MBOVJF4278_00320	Alcohol dehydrogenase	-1.15272	1.51286e-19	N
MBOVJF4278_00321	hypothetical protein	2.09312	1.84118e-42	N
MBOVJF4278_00322	hypothetical protein	1.34676	1.67959e-111	N
MBOVJF4278_00323	hypothetical protein	0.508534	9.53708e-20	N
MBOVJF4278_00324	Glutamyl aminopeptidase	2.20237	4.13483e-45	N
MBOVJF4278_00327	hypothetical protein	1.80605	4.80242e-05	N
MBOVJF4278_00328	hypothetical protein	-1.82496	1.00011e-07	N
MBOVJF4278_00329	hypothetical protein	1.32923	2.09485e-19	N
MBOVJF4278_00330	Integrase core domain protein	5.16144	4.54463e-09	N
MBOVJF4278_00335	hypothetical protein	1.1599	1.16802e-82	N
MBOVJF4278_00336	putative oxidoreductase	1.61712	1.26717e-27	N
MBOVJF4278_00337	Transposase DDE domain protein	NA	NA	N
MBOVJF4278_00339	hypothetical protein	1.42943	2.50175e-12	N
MBOVJF4278_00340	hypothetical protein	1.70635	3.61166e-16	N
MBOVJF4278_00341	hypothetical protein	2.86953	3.91682e-66	N
MBOVJF4278_00342	hypothetical protein	0.501087	0.000375845	N
MBOVJF4278_00343	hypothetical protein	3.0379	1.63445e-75	N
MBOVJF4278_00345	hypothetical protein	2.51341	0	N
MBOVJF4278_00346	Type IV secretory system Conjugative DNA transfer	1.66975	2.21694e-160	N
MBOVJF4278_00347	hypothetical protein	1.6802	1.87724e-27	N
MBOVJF4278_00349	Transposase DDE domain protein	NA	NA	N
MBOVJF4278_00350	hypothetical protein	0.50464	0.000434425	N
MBOVJF4278_00351	hypothetical protein	2.27175	1.46347e-45	N
MBOVJF4278_00354	hypothetical protein	1.05338	3.86694e-66	N
MBOVJF4278_00356	hypothetical protein	1.14198	2.54992e-06	N
MBOVJF4278_00358	hypothetical protein	1.81507	3.1963e-188	N
MBOVJF4278_00359	AAA-like domain protein	2.08784	3.19269e-245	N
MBOVJF4278_00360	hypothetical protein	0.770925	7.94034e-08	N
MBOVJF4278_00361	hypothetical protein	0.769012	4.36947e-41	N
MBOVJF4278_00362	hypothetical protein	2.16292	4.60766e-45	N
MBOVJF4278_00363	Integrase core domain protein	NA	NA	N
MBOVJF4278_00364	hypothetical protein	1.6367	6.24684e-146	N
MBOVJF4278_00365	hypothetical protein	10.3958	5.75034e-109	N
MBOVJF4278_00366	Transcription elongation factor GreA	0.458611	0.0176191	N
MBOVJF4278_00367	Hypoxanthine-guanine phosphoribosyltransferase	-0.458558	0.0274956	N
MBOVJF4278_00368	hypothetical protein	1.27395	6.56098e-18	N
MBOVJF4278_00370	Ribosome-binding ATPase YchF	0.895912	2.56643e-10	N
MBOVJF4278_00371	hypothetical protein	0.0137109	0.957476	N
MBOVJF4278_00372	Nuclease-related domain protein	0.353754	0.0125288	N
MBOVJF4278_00373	UvrABC system protein A	-0.432008	7.39418e-15	N
MBOVJF4278_00374	UvrABC system protein B	-1.37595	1.54928e-28	N
MBOVJF4278_00375	Modification methylase HhaI	1.00195	2.33436e-12	N
MBOVJF4278_00376	hypothetical protein	-1.47288	1.62044e-07	N
MBOVJF4278_00378	hypothetical protein	0.0412358	0.799961	N
MBOVJF4278_00380	hypothetical protein	1.62609	6.86775e-157	N
MBOVJF4278_00381	hypothetical protein	1.53186	6.99313e-10	N
MBOVJF4278_00383	Transcriptional regulator MraZ	0.299937	0.125074	N
MBOVJF4278_00384	Ribosomal RNA small subunit methyltransferase H	-1.31702	7.21342e-15	N
MBOVJF4278_00385	hypothetical protein	0.425478	0.00224418	N
MBOVJF4278_00386	Cell division protein FtsZ	1.04805	2.01208e-13	N
MBOVJF4278_00387	Integrase core domain protein	NA	NA	N
MBOVJF4278_00389	Ribosomal RNA small subunit methyltransferase E	-0.382136	0.0282406	N
MBOVJF4278_00390	Neutral endopeptidase	0.351626	2.46529e-09	N
MBOVJF4278_00393	hypothetical protein	-0.552552	0.00148354	N
MBOVJF4278_00397	hypothetical protein	0.28315	0.0493203	N
MBOVJF4278_00398	hypothetical protein	0.132398	0.359095	N
MBOVJF4278_00408	hypothetical protein	1.11233	2.70662e-74	N
MBOVJF4278_00409	hypothetical protein	0.311966	0.0269895	N
MBOVJF4278_00410	Integrase core domain protein	-1.09818	0.00320976	N
MBOVJF4278_00411	Mycoplasma P30 protein	-0.516745	0.00300084	N
MBOVJF4278_00415	hypothetical protein	1.35049	2.53356e-20	N
MBOVJF4278_00416	hypothetical protein	1.10314	1.36399e-71	N
MBOVJF4278_00417	hypothetical protein	0.877355	1.00552e-05	N
MBOVJF4278_00418	Transposase DDE domain protein	-3.5214	2.39077e-15	N
MBOVJF4278_00419	Integrase core domain protein	1.35617	0.000350785	N
MBOVJF4278_00420	hypothetical protein	1.28146	4.65012e-18	N
MBOVJF4278_00422	hypothetical protein	0.671648	2.86454e-06	N
MBOVJF4278_00424	hypothetical protein	0.473901	5.54321e-16	N
MBOVJF4278_00426	hypothetical protein	1.18013	1.09453e-84	N
MBOVJF4278_00427	Transposase DDE domain protein	NA	NA	N
MBOVJF4278_00428	putative lipoprotein	2.17776	1.32183e-254	N
MBOVJF4278_00429	hypothetical protein	0.691272	1.38646e-06	N
MBOVJF4278_00430	Transposase DDE domain protein	2.46268	9.73093e-51	N
MBOVJF4278_00431	hypothetical protein	0.879392	4.65831e-10	N
MBOVJF4278_00432	putative CtpA-like serine protease	0.464539	3.57679e-15	N
MBOVJF4278_00433	hypothetical protein	NA	NA	N
MBOVJF4278_00434	hypothetical protein	3.3183	7.72494e-82	N
MBOVJF4278_00435	hypothetical protein	0.732322	2.02219e-07	N
MBOVJF4278_00436	hypothetical protein	1.4961	2.12336e-121	N
MBOVJF4278_00438	hypothetical protein	0.880211	1.04423e-48	N
MBOVJF4278_00445	Glucose-6-phosphate isomerase	1.18501	4.54451e-80	N
MBOVJF4278_00446	Glucose-6-phosphate isomerase	-2.47824	2.46447e-36	N
MBOVJF4278_00447	Formamidopyrimidine-DNA glycosylase	-0.355095	0.0403872	N
MBOVJF4278_00449	Transposase DDE domain protein	NA	NA	N
MBOVJF4278_00450	Peptide methionine sulfoxide reductase MsrA	1.48528	3.99786e-24	N
MBOVJF4278_00451	putative lipoprotein	0.461403	5.68041e-15	N
MBOVJF4278_00452	Putative ABC transporter ATP-binding protein MG014	0.871868	1.37217e-47	N
MBOVJF4278_00453	Putative ABC transporter ATP-binding protein MG015	-0.0246732	0.819596	N
MBOVJF4278_00455	hypothetical protein	0.302824	0.0308769	N
MBOVJF4278_00458	Magnesium transporter MgtE	-0.363182	0.00496635	N
MBOVJF4278_00461	PQ loop repeat protein	-3.51234	1.27621e-28	N
MBOVJF4278_00468	hypothetical protein	1.52825	1.21171e-138	N
MBOVJF4278_00469	hypothetical protein	1.31452	1.10998e-18	N
MBOVJF4278_00470	hypothetical protein	-2.01113	6.83813e-34	N
MBOVJF4278_00471	Sporulation initiation inhibitor protein Soj	2.63963	0	N
MBOVJF4278_00473	putative protein MG148	2.15168	3.21928e-241	N
MBOVJF4278_00474	hypothetical protein	1.79752	6.81929e-179	N
MBOVJF4278_00475	hypothetical protein	-4.28145	2.23578e-35	N
MBOVJF4278_00476	hypothetical protein	1.49403	2.93181e-128	N
MBOVJF4278_00478	hypothetical protein	0.804693	1.26524e-44	N
MBOVJF4278_00479	AAA-like domain protein	2.24226	2.06175e-277	N
MBOVJF4278_00480	hypothetical protein	0.591561	4.38231e-05	N
MBOVJF4278_00481	hypothetical protein	-0.953089	1.0383e-13	N
MBOVJF4278_00482	hypothetical protein	3.45195	0	N
MBOVJF4278_00483	hypothetical protein	0.748514	1.12797e-07	N
MBOVJF4278_00484	Type IV secretory system Conjugative DNA transfer	1.80529	1.0482e-184	N
MBOVJF4278_00485	hypothetical protein	0.94072	1.93104e-10	N
MBOVJF4278_00486	hypothetical protein	3.06148	0	N
MBOVJF4278_00487	hypothetical protein	2.79951	0	N
MBOVJF4278_00488	hypothetical protein	1.66228	7.43555e-29	N
MBOVJF4278_00489	hypothetical protein	2.63296	2.10428e-61	N
MBOVJF4278_00490	hypothetical protein	-0.216162	0.0959243	N
MBOVJF4278_00491	Transposase DDE domain protein	NA	NA	N
MBOVJF4278_00492	hypothetical protein	-0.112937	0.388526	N
MBOVJF4278_00493	hypothetical protein	2.17576	1.84118e-42	N
MBOVJF4278_00494	ATP synthase subunit beta 2	0.787825	2.00459e-08	N
MBOVJF4278_00495	ATP synthase subunit alpha 2	1.87247	1.52e-192	N
MBOVJF4278_00496	hypothetical protein	0.188419	0.00123653	N
MBOVJF4278_00498	hypothetical protein	1.12528	5.11974e-15	N
MBOVJF4278_00500	hypothetical protein	-0.127565	0.319524	N
MBOVJF4278_00501	Membrane-associated lipoprotein precursor	1.25238	6.53862e-97	N
MBOVJF4278_00502	hypothetical protein	1.68144	4.62434e-164	N
MBOVJF4278_00503	hypothetical protein	1.61102	1.04346e-151	N
MBOVJF4278_00504	Membrane-associated lipoprotein precursor	0.156478	0.00674913	N
MBOVJF4278_00505	hypothetical protein	1.2078	2.25841e-89	N
MBOVJF4278_00507	hypothetical protein	0.628957	6.81495e-06	N
MBOVJF4278_00509	DNA-binding transcriptional regulator WhiA	1.61031	1.41463e-27	N
MBOVJF4278_00510	hypothetical protein	0.367956	0.00838039	N
MBOVJF4278_00512	MjaI restriction endonuclease	2.2454	9.71783e-239	N
MBOVJF4278_00515	Integrase core domain protein	NA	NA	N
MBOVJF4278_00519	hypothetical protein	0.236673	0.334927	N
MBOVJF4278_00520	UTP--glucose-1-phosphate uridylyltransferase	-0.927533	6.15119e-08	N
MBOVJF4278_00523	hypothetical protein	2.32997	1.57038e-288	N
MBOVJF4278_00524	Putative ABC transporter ATP-binding protein MPN_334	0.500318	0.000409785	N
MBOVJF4278_00525	hypothetical protein	1.13527	2.27718e-15	N
MBOVJF4278_00526	hypothetical protein	1.35814	1.16002e-20	N
MBOVJF4278_00527	hypothetical protein	2.45434	1.76153e-291	N
MBOVJF4278_00528	Phosphomannomutase	-0.68252	9.2653e-08	N
MBOVJF4278_00533	Oligopeptide transport system permease protein OppB	1.20036	9.02571e-17	N
MBOVJF4278_00534	Oligopeptide transport system permease protein OppC	2.74665	0	N
MBOVJF4278_00535	hypothetical protein	1.9352	6.03079e-211	N
MBOVJF4278_00536	hypothetical protein	0.832758	4.51133e-09	N
MBOVJF4278_00537	hypothetical protein	1.91317	1.10715e-36	N
MBOVJF4278_00541	putative ATP-dependent helicase MG140	1.06967	3.65591e-74	N
MBOVJF4278_00542	Integrase core domain protein	NA	NA	N
MBOVJF4278_00543	hypothetical protein	0.808161	1.67095e-08	N
MBOVJF4278_00545	Elongation factor 4	1.96189	3.15135e-212	N
MBOVJF4278_00546	putative protein	1.83853	1.4489e-184	N
MBOVJF4278_00547	FMN reductase [NAD(P)H]	-1.08275	2.75275e-10	N
MBOVJF4278_00548	Putative esterase/lipase 1	1.83667	7.20926e-168	N
MBOVJF4278_00549	Beta-monoglucosyldiacylglycerol synthase	1.48687	2.86259e-126	N
MBOVJF4278_00551	hypothetical protein	1.33524	8.4182e-20	N
MBOVJF4278_00552	Membrane transport protein	1.05493	3.37019e-13	N
MBOVJF4278_00553	L-lactate dehydrogenase	0.724356	2.79766e-07	N
MBOVJF4278_00555	Phosphate acetyltransferase	-0.674733	1.99523e-07	N
MBOVJF4278_00556	Acetate kinase	1.31385	1.65117e-96	N
MBOVJF4278_00557	hypothetical protein	2.08638	1.03657e-217	N
MBOVJF4278_00558	hypothetical protein	1.83699	1.72241e-192	N
MBOVJF4278_00559	putative protein	-1.05686	6.35642e-17	N
MBOVJF4278_00560	Putative phosphatase MG265	-0.511327	9.72955e-05	N
MBOVJF4278_00562	hypothetical protein	0.813063	1.73722e-41	N
MBOVJF4278_00563	Thioredoxin TrxA	3.08684	0	N
MBOVJF4278_00564	UvrABC system protein C	-1.35947	1.14874e-27	N
MBOVJF4278_00565	hypothetical protein	3.38439	0	N
MBOVJF4278_00566	putative lipoprotein MPN_284	0.752592	4.26415e-37	N
MBOVJF4278_00567	hypothetical protein	1.29722	8.53971e-94	N
MBOVJF4278_00568	Putative ABC transporter ATP-binding protein MG187	1.62998	3.6818e-154	N
MBOVJF4278_00569	hypothetical protein	-1.90851	1.70261e-30	N
MBOVJF4278_00570	hypothetical protein	2.82733	0	N
MBOVJF4278_00571	hypothetical protein	3.48806	0	N
MBOVJF4278_00572	hypothetical protein	1.87383	2.41891e-192	N
MBOVJF4278_00576	Thymidine phosphorylase	0.533974	0.000126398	N
MBOVJF4278_00577	Deoxyribose-phosphate aldolase	0.256917	0.0714534	N
MBOVJF4278_00579	hypothetical protein	1.69424	7.55286e-152	N
MBOVJF4278_00594	Transposase DDE domain protein	3.4547	1.54676e-90	N
MBOVJF4278_00597	Glucose-1-phosphatase precursor	2.80959	0	N
MBOVJF4278_00598	Putative phosphatase MPN_383	1.13253	6.50366e-15	N
MBOVJF4278_00599	hypothetical protein	1.83583	6.45271e-33	N
MBOVJF4278_00600	50S ribosomal protein L15	-1.00836	0.00037655	N
MBOVJF4278_00620	DNA-binding protein HU	1.06887	8.72733e-08	N
MBOVJF4278_00621	Holliday junction resolvase RecU	1.58244	4.60677e-26	N
MBOVJF4278_00624	Putative aminopeptidase YsdC	1.80528	1.28191e-171	N
MBOVJF4278_00625	Transposase DDE domain protein	NA	NA	N
MBOVJF4278_00626	Ribosomal small subunit pseudouridine synthase A	0.931278	8.71828e-11	N
MBOVJF4278_00629	hypothetical protein	2.5661	5.29387e-57	N
MBOVJF4278_00630	Large-conductance mechanosensitive channel	0.122523	0.638286	N
MBOVJF4278_00631	Protein GrpE	-2.93951	6.65894e-39	N
MBOVJF4278_00635	hypothetical protein	-1.87194	9.57716e-52	N
MBOVJF4278_00636	DNA gyrase subunit A	-1.05516	2.6568e-17	N
MBOVJF4278_00637	putative ATP-dependent helicase MG140	2.78564	0	N
MBOVJF4278_00638	Integrase core domain protein	NA	NA	N
MBOVJF4278_00639	EcoKI restriction-modification system protein HsdS	2.44323	7.84727e-273	N
MBOVJF4278_00640	hypothetical protein	1.47105	1.14892e-120	N
MBOVJF4278_00641	Type I restriction modification DNA specificity domain protein	3.26793	0	N
MBOVJF4278_00642	Tyrosine recombinase XerS	2.58805	0	N
MBOVJF4278_00643	Putative type-1 restriction enzyme MpnORFDP R protein part 2	1.65909	2.65044e-164	N
MBOVJF4278_00644	Type I restriction modification DNA specificity domain protein	1.65883	1.26112e-28	N
MBOVJF4278_00645	Putative type I restriction enzyme MpnORFDP M protein	1.54016	6.23623e-142	N
MBOVJF4278_00646	hypothetical protein	2.44743	1.19099e-54	N
MBOVJF4278_00647	hypothetical protein	3.28806	0	N
MBOVJF4278_00648	hypothetical protein	0.610197	1.85062e-05	N
MBOVJF4278_00649	5-formyltetrahydrofolate cyclo-ligase	0.553809	0.00010854	N
MBOVJF4278_00650	putative CtpA-like serine protease	1.93914	3.1247e-209	N
MBOVJF4278_00651	Peptidase family S41	1.76828	3.51405e-178	N
MBOVJF4278_00653	hypothetical protein	0.893297	1.14799e-09	N
MBOVJF4278_00654	hypothetical protein	4.0899	2.54347e-114	N
MBOVJF4278_00656	Integral membrane protein ()	-1.14148	1.82594e-11	N
MBOVJF4278_00658	FR47-like protein	2.08031	3.92864e-213	N
MBOVJF4278_00659	hypothetical protein	-2.37992	3.28976e-12	N
MBOVJF4278_00660	Transposase DDE domain protein	2.92103	3.64229e-36	N
MBOVJF4278_00661	Transposase DDE domain protein	NA	NA	N
MBOVJF4278_00662	hypothetical protein	NA	NA	N
MBOVJF4278_00666	hypothetical protein	0.802166	3.97009e-08	N
MBOVJF4278_00667	hypothetical protein	1.94606	6.09255e-190	N
MBOVJF4278_00668	hypothetical protein	1.6889	8.79575e-147	N
MBOVJF4278_00669	putative cytosol aminopeptidase	-1.59999	1.30392e-37	N
MBOVJF4278_00670	putative protein MPN_491	1.76639	1.23215e-168	N
MBOVJF4278_00671	Trifunctional nucleotide phosphoesterase protein YfkN precursor	-0.513982	5.82951e-05	N
MBOVJF4278_00672	Elongation factor G	-0.79528	3.27365e-10	N
MBOVJF4278_00676	Spermidine/putrescine import ATP-binding protein PotA	1.4502	5.83636e-121	N
MBOVJF4278_00678	hypothetical protein	4.77785	1.75906e-127	N
MBOVJF4278_00679	hypothetical protein	5.68375	0	N
MBOVJF4278_00680	hypothetical protein	2.78888	0	N
MBOVJF4278_00681	hypothetical protein	2.55536	3.9864e-283	N
MBOVJF4278_00684	Putative ABC transporter ATP-binding protein MG015	0.379936	1.45968e-10	N
MBOVJF4278_00685	Putative ABC transporter ATP-binding protein MG014	1.32416	1.74216e-103	N
MBOVJF4278_00686	hypothetical protein	1.68061	6.89666e-157	N
MBOVJF4278_00687	hypothetical protein	-1.05576	0.00222194	N
MBOVJF4278_00688	Putative aminopeptidase YsdC	1.54924	3.13837e-129	N
MBOVJF4278_00689	Integrase core domain protein	1.21274	1.9644e-09	N
MBOVJF4278_00690	GDSL-like Lipase/Acylhydrolase	-1.75072	5.19055e-261	N
MBOVJF4278_00693	hypothetical protein	2.05518	2.36152e-41	N
MBOVJF4278_00696	hypothetical protein	2.24985	1.02189e-240	N
MBOVJF4278_00698	putative protein MG373	-3.89932	1.09196e-34	N
MBOVJF4278_00699	hypothetical protein	1.97328	6.58575e-218	N
MBOVJF4278_00700	Chaperone protein ClpB	0.238471	4.47322e-05	N
MBOVJF4278_00701	AlwI restriction endonuclease	0.98496	2.05814e-11	N
MBOVJF4278_00702	hypothetical protein	0.161989	0.523865	N
MBOVJF4278_00703	Integrase core domain protein	NA	NA	N
MBOVJF4278_00704	hypothetical protein	3.25557	0	N
MBOVJF4278_00705	Modification methylase FokI	2.08282	2.20298e-223	N
MBOVJF4278_00706	Modification methylase FokI	2.50952	7.26843e-306	N
MBOVJF4278_00709	50S ribosomal protein L19	0.740351	0.000157988	N
MBOVJF4278_00710	Methionyl-tRNA formyltransferase	0.68757	1.15944e-06	N
MBOVJF4278_00711	Phosphoglucomutase/phosphomannomutase, alpha/beta/alpha domain I	1.60522	4.21414e-154	N
MBOVJF4278_00712	Phosphoenolpyruvate-protein phosphotransferase	2.43649	0	N
MBOVJF4278_00713	HTH-type transcriptional regulator RpiR	1.37832	3.57869e-21	N
MBOVJF4278_00714	hypothetical protein	-0.77807	0.00101343	N
MBOVJF4278_00716	putative L-ribulose-5-phosphate 3-epimerase UlaE	2.65031	0	N
MBOVJF4278_00717	putative 3-keto-L-gulonate-6-phosphate decarboxylase	2.00939	7.89581e-40	N
MBOVJF4278_00718	Ascorbate-specific phosphotransferase enzyme IIA component	3.1125	0	N
MBOVJF4278_00720	Ascorbate-specific permease IIC component UlaA	0.76129	5.38881e-37	N
MBOVJF4278_00721	putative protein MPN_497	2.12677	6.29722e-231	N
MBOVJF4278_00722	Putative phosphatase MPN_383	1.83548	4.15162e-170	N
MBOVJF4278_00723	hypothetical protein	2.19194	1.76245e-44	N
MBOVJF4278_00725	hypothetical protein	1.55482	5.72147e-26	N
MBOVJF4278_00726	hypothetical protein	4.95679	2.30609e-119	N
MBOVJF4278_00727	hypothetical protein	2.16358	6.78189e-233	N
MBOVJF4278_00731	Type III restriction/modification enzyme methylation subunit	2.77339	5.63698e-66	N
MBOVJF4278_00732	DNA methylase	1.98391	2.03284e-195	N
MBOVJF4278_00733	Modification methylase HindIII	-0.302685	0.0840748	N
MBOVJF4278_00734	putative methyltransferase	-1.63247	5.20254e-09	N
MBOVJF4278_00735	Integrase core domain protein	NA	NA	N
MBOVJF4278_00736	hypothetical protein	-3.6039	9.39879e-24	N
MBOVJF4278_00737	hypothetical protein	2.71388	0	N
MBOVJF4278_00738	putative ABC transporter permease protein MG189	3.25422	0	N
MBOVJF4278_00739	hypothetical protein	2.18987	1.49197e-240	N
MBOVJF4278_00740	Transposase DDE domain protein	NA	NA	N
MBOVJF4278_00741	Spermidine/putrescine import ATP-binding protein PotA	2.61731	0	N
MBOVJF4278_00742	hypothetical protein	2.60986	0	N
MBOVJF4278_00747	Alpha/beta hydrolase family protein	1.55245	5.30193e-126	N
MBOVJF4278_00748	putative RNA methyltransferase	2.51824	0	N
MBOVJF4278_00751	Dephospho-CoA kinase	0.658819	4.23836e-06	N
MBOVJF4278_00752	IMPACT family member YigZ	3.06213	0	N
MBOVJF4278_00754	hypothetical protein	3.04049	0	N
MBOVJF4278_00756	hypothetical protein	2.31144	1.28895e-274	N
MBOVJF4278_00757	hypothetical protein	4.09206	1.21392e-115	N
MBOVJF4278_00760	hypothetical protein	1.96974	5.08883e-206	N
MBOVJF4278_00761	Ribonuclease HII	2.68161	0	N
MBOVJF4278_00762	hypothetical protein	-0.519818	6.35939e-05	N
MBOVJF4278_00763	ribosomal large subunit pseudouridine synthase D	0.378018	0.00700947	N
MBOVJF4278_00764	Chromate transporter	1.94246	1.23062e-37	N
MBOVJF4278_00765	Chromate transporter	-1.07233	1.7382e-07	N
MBOVJF4278_00766	tRNA (guanine-N(7)-)-methyltransferase	0.512661	0.000316464	N
MBOVJF4278_00767	hypothetical protein	0.0716026	0.922001	N
MBOVJF4278_00768	Cysteine--tRNA ligase	2.8681	0	N
MBOVJF4278_00769	hypothetical protein	NA	NA	N
MBOVJF4278_00771	Chromosome partition protein Smc	1.88551	9.02968e-36	N
MBOVJF4278_00772	Ribosomal RNA small subunit methyltransferase I	2.69973	0	N
MBOVJF4278_00773	DNA polymerase III subunit delta'	0.891888	3.70509e-10	N
MBOVJF4278_00778	Integrase core domain protein	8.06799	4.14928e-20	N
MBOVJF4278_00779	hypothetical protein	2.40689	3.27866e-53	N
MBOVJF4278_00781	Putative phosphatase MPN_427	2.48664	5.66168e-299	N
MBOVJF4278_00782	hypothetical protein	2.03263	8.74659e-201	N
MBOVJF4278_00787	hypothetical protein	1.2656	4.66761e-18	N
MBOVJF4278_00793	Thymidine kinase	-3.26146	3.0691e-20	N
MBOVJF4278_00795	Integrase core domain protein	2.17412	1.17237e-05	N
MBOVJF4278_00797	hypothetical protein	3.12987	3.57267e-79	N
MBOVJF4278_00798	Transposase DDE domain protein	-0.369771	0.359095	N
MBOVJF4278_00799	hypothetical protein	-0.683894	0.0881241	N
MBOVJF4278_00800	hypothetical protein	-3.29587	1.26318e-18	N
MBOVJF4278_00802	hypothetical protein	4.16661	3.73339e-109	N
MBOVJF4278_00803	hypothetical protein	-0.530427	0.129276	N
MBOVJF4278_00806	hypothetical protein	0.478649	0.349924	N
MBOVJF4278_00807	hypothetical protein	-1.95657	2.3353e-05	N
MBOVJF4278_00808	hypothetical protein	-2.6579	1.0324e-12	N
MBOVJF4278_00809	hypothetical protein	-2.88512	1.09837e-16	N
MBOVJF4278_00810	hypothetical protein	NA	NA	N
MBOVJF4278_00811	hypothetical protein	2.31422	9.58562e-47	N
MBOVJF4278_00812	hypothetical protein	2.32506	2.2389e-48	N
MBOVJF4278_00813	hypothetical protein	3.17009	0	N
MBOVJF4278_00814	hypothetical protein	3.38184	0	N
MBOVJF4278_00815	Variant surface antigen C	3.58321	1.23789e-91	N
MBOVJF4278_00816	Transposase DDE domain protein	NA	NA	N
MBOVJF4278_00817	hypothetical protein	0.740175	3.54052e-07	N
MBOVJF4278_00818	hypothetical protein	-3.80856	5.75104e-29	N
MBOVJF4278_00819	Variant surface antigen A	2.65565	2.26147e-62	N
MBOVJF4278_00820	hypothetical protein	2.49925	2.93767e-55	N
MBOVJF4278_00821	hypothetical protein	0.885622	0.0876295	N
MBOVJF4278_00822	Tyrosine recombinase XerC	0.946312	4.14923e-11	N
MBOVJF4278_00824	Integrase core domain protein	NA	NA	N
MBOVJF4278_00826	putative lipoprotein lpp	3.69242	0	N
MBOVJF4278_00827	hypothetical protein	0.110044	0.0587527	N
MBOVJF4278_00828	Transposase DDE domain protein	NA	NA	N
MBOVJF4278_00829	hypothetical protein	2.62584	3.33663e-61	N
MBOVJF4278_00835	Segregation and condensation protein A	-0.179539	0.171744	N
MBOVJF4278_00840	hypothetical protein	1.44188	1.92923e-22	N
MBOVJF4278_00843	Ribosome-binding factor A	-3.08875	2.98941e-11	N
MBOVJF4278_00847	DegV domain-containing protein	0.0411327	0.799961	N
MBOVJF4278_00850	Release factor glutamine methyltransferase	1.53623	2.68955e-25	N
MBOVJF4278_00852	Adenosine monophosphate-protein transferase NmFic	1.4266	5.17688e-22	N
MBOVJF4278_00858	Integrase core domain protein	3.29801	1.37411e-82	N
MBOVJF4278_00859	Transposase DDE domain protein	NA	NA	N
MBOVJF4278_00860	hypothetical protein	-1.65811	8.81453e-07	N
MBOVJF4278_00861	Transposase DDE domain protein	0.312973	0.524449	N
MBOVJF4278_00862	hypothetical protein	-4.5026	4.233e-18	N
MBOVJF4278_00863	hypothetical protein	1.68992	5.83081e-148	N
MBOVJF4278_00864	hypothetical protein	5.45218	4.29672e-162	N
MBOVJF4278_00866	hypothetical protein	1.58628	9.14667e-26	N
MBOVJF4278_00868	Integrase core domain protein	-2.74057	7.13087e-13	N
MBOVJF4278_00869	putative cation-transporting P-type ATPase	-2.37531	5.57221e-86	N
MBOVJF4278_00872	ATP-dependent zinc metalloprotease FtsH	0.460326	5.35881e-15	N
MBOVJF4278_00878	hypothetical protein	0.170465	0.69945	N
MBOVJF4278_00881	Putative esterase/lipase 1	3.25913	0	N
MBOVJF4278_00882	Putative esterase/lipase 3	2.13442	7.04276e-222	N
MBOVJF4278_00883	NADPH dehydrogenase	1.77184	6.50788e-168	N
MBOVJF4278_00884	putative lipoate-protein ligase A	3.16773	0	N
MBOVJF4278_00885	hypothetical protein	3.06979	0	N
MBOVJF4278_00887	Limonene 1,2-monooxygenase	3.58979	0	N
MBOVJF4278_00888	hypothetical protein	-4.38723	6.21114e-29	N
MBOVJF4278_00889	PnrA lipoprotein	0.403067	0.00368283	N
MBOVJF4278_00890	hypothetical protein	1.345	1.41549e-19	N
MBOVJF4278_00891	Putative carbohydrate transport ATP-binding protein MG119	-0.40499	0.0016788	N
MBOVJF4278_00892	sugar ABC transporter permease	-2.18563	9.51833e-72	N
MBOVJF4278_00893	sugar ABC transporter permease	1.57708	3.62898e-131	N
MBOVJF4278_00896	Peptidase family S41	0.856028	3.15834e-46	N
MBOVJF4278_00897	Pseudouridine-5'-phosphate glycosidase	2.88837	0	N
MBOVJF4278_00898	Pseudouridine kinase	2.91474	0	N
MBOVJF4278_00899	Putative phosphatase	0.156977	0.274701	N
MBOVJF4278_00900	hypothetical protein	3.18756	0	N
