# Supplementary material for: Large-Scale Analysis of the Mycoplasma bovis Genome Identified Non-essential, Adhesion- and Virulence-Related Genes
Source: Front Microbiol. 2019 Sep 13;10:2085. doi: 10.3389/fmicb.2019.02085 (PMC6753880; doi:10.3389/fmicb.2019.02085)
Supplement: Supplementary file 3 [file Table_3.XLSX]

## Sheet: Tabelle1
Supplementary Table 3 | KEGG pathway enrichment analysis of essential genes of M. bovis strain JF4278
1KEGG pathways and PG45 pathway ID (https://www.genome.jp/kegg/), 2Number of JF4278 genes out of the total 900 JF4278 genes annotated to respective PG45 KEGG pathway (via KOBAS (http://kobas.cbi.pku.edu.cn/index.php)), 3Number of JF4278 essential genes out of the total 352 JF4278 essential genes annotated to respective KEGG pathway, 4Significance of overrepresentation of the respective KEGG pathw…
Term1	ID1	Background [out of]2	Essential genes [out of]3	Fisher exact test P-value [-log10]4	KEGG Pathway Fold Enrichment5
Global and overview maps
Metabolic pathways	mbv01100	96 [900]	62 [352]	8.42E-08 [7.07]	1.65128
Biosynthesis of secondary metabolites	mbv01110	32 [900]	22 [352]	5.35E-04 [3.27]	1.75781
Microbial metabolism in diverse environments	mbv01120	36 [900]	19 [352]	6.30E-02 [1.20]	1.34943
Biosynthesis of antibiotics	mbv01130	22 [900]	14 [352]	1.62E-02 [1.79]	1.62707
Carbon metabolism	mbv01200	22 [900]	15 [352]	5.02E-03 [2.30]	1.74329
Biosynthesis of amino acids	mbv01230	14 [900]	11 [352]	2.97E-03 [2.53]	2.00893
Degradation of aromatic compounds	mbv01220	1 [900]	0 [352]	6.09E-01 [0.22]	0
Carbohydrate metabolism
Glycolysis / Gluconeogenesis	mbv00010	16 [900]	9 [352]	1.24E-01 [0.91]	1.43821
Citrate cycle (TCA cycle)	mbv00020	4 [900]	3 [352]	1.69E-01 [0.77]	1.91761
Pentose phosphate pathway	mbv00030	10 [900]	5 [352]	3.44E-01 [0.46]	1.27841
Pentose and glucuronate interconversions	mbv00040	2 [900]	1 [352]	6.30E-01 [0.20]	1.27841
Fructose and mannose metabolism	mbv00051	3 [900]	2 [352]	3.39E-01 [0.47]	1.70455
Galactose metabolism	mbv00052	2 [900]	0 [352]	3.71E-01 [0.43]	0
Ascorbate and aldarate metabolism	mbv00053	6 [900]	2 [352]	5.63E-01 [0.25]	0.852273
Starch and sucrose metabolism	mbv00500	3 [900]	0 [352]	2.25E-01 [0.65]	0
Amino sugar and nucleotide sugar metabolism	mbv00520	3 [900]	0 [352]	2.25E-01 [0.65]	0
Pyruvate metabolism	mbv00620	11 [900]	5 [352]	4.43E-01 [0.35]	1.16219
Glyoxylate and dicarboxylate metabolism	mbv00630	2 [900]	2 [352]	1.53E-01 [0.82]	2.55682
Propanoate metabolism	mbv00640	7 [900]	2 [352]	4.39E-01 [0.36]	0.730519
Energy metabolism
Oxidative phosphorylation	mbv00190	11 [900]	9 [352]	4.73E-03 [2.32]	2.09194
Methane metabolism	mbv00680	8 [900]	4 [352]	3.85E-01 [0.41]	1.27841
Lipid metabolism
Glycerolipid metabolism	mbv00561	4 [900]	3 [352]	1.69E-01 [0.77]	1.91761
Glycerophospholipid metabolism	mbv00564	6 [900]	5 [352]	3.65E-02 [1.44]	2.13068
Nucleotide metabolism
Purine metabolism	mbv00230	19 [900]	16 [352]	6.24E-05 [4.21]	2.15311
Pyrimidine metabolism	mbv00240	21 [900]	15 [352]	2.47E-03 [2.61]	1.8263
Amino acid metabolism
Glycine, serine and threonine metabolism	mbv00260	3 [900]	3 [352]	5.95E-02 [1.23]	2.55682
Cysteine and methionine metabolism	mbv00270	4 [900]	2 [352]	5.10E-01 [0.29]	1.27841
Valine, leucine and isoleucine degradation	mbv00280	1 [900]	1 [352]	3.91E-01 [0.41]	2.55682
Metabolism of other amino acids
Taurine and hypotaurine metabolism	mbv00430	4 [900]	1 [352]	4.90E-01 [0.31]	0.639205
Selenocompound metabolism	mbv00450	3 [900]	3 [352]	5.95E-02 [1.23]	2.55682
Cyanoamino acid metabolism	mbv00460	2 [900]	1 [352]	6.30E-01 [0.20]	1.27841
Glutathione metabolism	mbv00480	2 [900]	1 [352]	6.30E-01 [0.20]	1.27841
Metabolism of cofactors and vitamins
Nicotinate and nicotinamide metabolism	mbv00760	4 [900]	4 [352]	2.32E-02 [1.64]	2.55682
Pantothenate and CoA biosynthesis	mbv00770	3 [900]	2 [352]	3.39E-01 [0.47]	1.70455
One carbon pool by folate	mbv00670	4 [900]	2 [352]	5.10E-01 [0.29]	1.27841
Xenobiotics biodegradation and metabolism
Chloroalkane and chloroalkene degradation	mbv00625	1 [900]	0 [352]	6.09E-01 [0.22]	0
Naphthalene degradation	mbv00626	1 [900]	0 [352]	6.09E-01 [0.22]	0
Genetic Information Processing
Transcription
RNA polymerase	mbv03020	3 [900]	3 [352]	5.95E-02 [1.23]	2.55682
Translation
Ribosome	mbv03010	54 [900]	50 [352]	2.20E-16 [15.66]	2.36742
Aminoacyl-tRNA biosynthesis	mbv00970	58 [900]	57 [352]	2.20E-16 [15.66]	2.51274
Folding, sorting and degradation
Protein export	mbv03060	9 [900]	8 [352]	3.08E-03 [2.51]	2.27273
Sulfur relay system	mbv04122	2 [900]	1 [352]	6.30E-01 [0.20]	1.27841
RNA degradation	mbv03018	5 [900]	4 [352]	7.98E-02 [1.10]	2.04545
Replication and repair
DNA replication	mbv03030	14 [900]	12 [352]	4.35E-04 [3.36]	2.19156
Base excision repair	mbv03410	5 [900]	4 [352]	7.98E-02 [1.10]	2.04545
Nucleotide excision repair	mbv03420	6 [900]	3 [352]	4.37E-01 [0.36]	1.27841
Mismatch repair	mbv03430	12 [900]	9 [352]	1.24E-02 [1.91]	1.91761
Homologous recombination	mbv03440	16 [900]	11 [352]	1.51E-02 [1.82]	1.75781
Environmental Information Processing
Membrane transport
ABC transporters	mbv02010	23 [900]	15 [352]	9.33E-03 [2.03]	1.66749
Phosphotransferase system (PTS)	mbv02060	5 [900]	2 [352]	6.48E-01 [0.19]	1.02273
Bacterial secretion system	mbv03070	9 [900]	7 [352]	2.14E-02 [1.67]	1.98864
Cellular community - prokaryotes
Quorum sensing	mbv02024	18 [900]	11 [352]	4.74E-02 [1.32]	1.5625
