# Supplementary material for: Large-Scale Analysis of the Mycoplasma bovis Genome Identified Non-essential, Adhesion- and Virulence-Related Genes
Source: Front Microbiol. 2019 Sep 13;10:2085. doi: 10.3389/fmicb.2019.02085 (PMC6753880; doi:10.3389/fmicb.2019.02085)
Supplement: Supplementary file 4 [file Table_4.XLSX]

## Sheet: Sheet1
Supplementary Table 4 | M. bovis strain JF4278 homologues to non-essential M. bovis PG45 genes
1Essentiality based on ESSENTIALS (log2(FC) value < -4.64 and adj. P-value ≤ 0.05). N = non-essential, Y = essential, 2Non-essential homolog in M. bovis PG45 (Sharma et al., 2014).
Locus tag JF4278	Product JF4278	ESSENTIALS (essentilality)1	Non-essential PG45 homolog2	Product PG45	PG45 Blast Score	PG45 Blast E-value
MBOVJF4278_00001	hypothetical protein	N	MBOVPG45_0028	Membrane protein	221	2e-70
MBOVJF4278_00003	hypothetical protein	N	MBOVPG45_0030	Hypothetical protein	230	2e-81
MBOVJF4278_00004	hypothetical protein	N	MBOVPG45_0031	Hypothetical protein	964	0
MBOVJF4278_00011	hypothetical protein	N	MBOVPG45_0038	Hypothetical protein	6695	0
MBOVJF4278_00019	Ribonuclease BN-like family protein	N	MBOVPG45_0049	Membrane protein	660	0
MBOVJF4278_00029	tRNA modification GTPase MnmE	Y	MBOVPG45_0060	tRNA modification GTPase	887	0
MBOVJF4278_00030	hypothetical protein	N	MBOVPG45_0061	Hypothetical protein	448	8e-164
MBOVJF4278_00034	50S Ribosomal Protein L34	Y	MBOVPG45_0065	50S ribosomal protein L34	97.8	1e-30
MBOVJF4278_00053	putative protein MG360	N	MBOVPG45_0083	DNA polymerase IV	836	0
MBOVJF4278_00056	hypothetical protein	N	MBOVPG45_0086	Lipoprotein	773	0
MBOVJF4278_00064	hypothetical protein	N	MBOVPG45_0093	Membrane protein	806	0
MBOVJF4278_00067	rRNA methyltransferase, TrmL-like	N	MBOVPG45_0096	RNA methyltransferase, TrmH family	471	2e-172
MBOVJF4278_00088	Oligopeptide transport ATP-binding protein OppF	Y	MBOVPG45_0116	Oligopeptide ABC transporter ATP-binding protein	1606	0
MBOVJF4278_00090	hypothetical protein	N	MBOVPG45_0118	Membrane protein	325	5e-117
MBOVJF4278_00091	hypothetical protein	N	MBOVPG45_0119	Membrane protein	813	0
MBOVJF4278_00092	hypothetical protein	N	MBOVPG45_0120	Lipoprotein	1309	0
MBOVJF4278_00098	hypothetical protein	N	MBOVPG45_0123	Membrane protein	248	6e-88
MBOVJF4278_00106	Protein LemA	N	MBOVPG45_0131	LemA family protein	472	4e-173
MBOVJF4278_00108	hypothetical protein	N	MBOVPG45_0133	Oligoendopeptidase F	1237	0
MBOVJF4278_00110	transport system permease protein PotB	Y	MBOVPG45_0135	Polyamine ABC transporter permease	550	0
MBOVJF4278_00114	hypothetical protein	N	MBOVPG45_0139	Membrane protein	1037	0
MBOVJF4278_00115	putative tRNA sulfurtransferase	N	MBOVPG45_0140	Thiamine biosynthesis protein/tRNA modification protein	763	0
MBOVJF4278_00123	Phosphate acetyltransferase	N	MBOVPG45_0153	Phosphate acetyltransferase	629	0
MBOVJF4278_00127	hypothetical protein	N	MBOVPG45_0157	Membrane protein	917	0
MBOVJF4278_00135	Putative esterase/lipase 3	N	MBOVPG45_0164	Lipase/esterase LIP3/BchO family	520	0
MBOVJF4278_00157	Subtilase family protein	N	MBOVPG45_0685	Membrane protein	888	0
MBOVJF4278_00157	Subtilase family protein	N	MBOVPG45_0176	Membrane protein	806	0
MBOVJF4278_00170	hypothetical protein	N	MBOVPG45_0673	Membrane protein	1180	0
MBOVJF4278_00174	hypothetical protein	N	MBOVPG45_0669	CvpA family protein	920	0
MBOVJF4278_00180	hypothetical protein	Y	MBOVPG45_0662	Hypothetical protein	119	1e-37
MBOVJF4278_00209	Putative serine/threonine-protein kinase	N	MBOVPG45_0629	Non-specific serine/threonine protein kinase	675	0
MBOVJF4278_00216	Peptidase S8 family domain	N	MBOVPG45_0623	Hypothetical protein	1508	0
MBOVJF4278_00256	hypothetical protein	N	MBOVPG45_0584	Lipoprotein	672	0
MBOVJF4278_00267	putative NADH oxidase	N	MBOVPG45_0569	Pyridine nucleotide-disulfide oxidoreductase	878	0
MBOVJF4278_00268	L-cystine uptake protein TcyP	N	MBOVPG45_0568	DAACS family amino acid transporter	1049	0
MBOVJF4278_00271	hypothetical protein	N	MBOVPG45_0565	Lipoprotein	1090	0
MBOVJF4278_00272	hypothetical protein	N	MBOVPG45_0564	Lipoprotein	1503	0
MBOVJF4278_00278	Peptidase family S41	N	MBOVPG45_0557	S41B peptidase family lipoprotein	1239	0
MBOVJF4278_00287	hypothetical protein	N	MBOVPG45_0550	Membrane protein	1144	0
MBOVJF4278_00300	SUA5-like translation suppressor	Y	MBOVPG45_0534	Hypothetical protein	311	4e-112
MBOVJF4278_00301	putative protein MPN_308	N	MBOVPG45_0533	Neutral amino acid transporter, L-type amino acid transporter LAT family	1097	0
MBOVJF4278_00305	putative glycerol uptake facilitator protein	N	MBOVPG45_0530	Glycerol uptake facilitator protein	515	0
MBOVJF4278_00306	Glycerol kinase	N	MBOVPG45_0529	Glycerol kinase	1039	0
MBOVJF4278_00308	Bifunctional oligoribonuclease and PAP phosphatase NrnA	N	MBOVPG45_0527	DHH family protein	697	0
MBOVJF4278_00315	Chromosome partition protein Smc	N	MBOVPG45_0520	ABC transporter ATP-binding protein/chromosome segregation protein	1969	0
MBOVJF4278_00316	membrane protein	N	MBOVPG45_0519	ABC transporter permease protein	898	0
MBOVJF4278_00335	hypothetical protein	N	MBOVPG45_0503	Lipoprotein	1289	0
MBOVJF4278_00342	hypothetical protein	N	MBOVPG45_0509	Membrane protein	158	2e-45
MBOVJF4278_00376	hypothetical protein	N	MBOVPG45_0466	Membrane protein	293	7e-105
MBOVJF4278_00382	potassium transporter trkA	Y	MBOVPG45_0464	Potassium transporter, Trk family	444	2e-162
MBOVJF4278_00389	Ribosomal RNA small subunit methyltransferase E	N	MBOVPG45_0458	Hypothetical protein	453	9e-166
MBOVJF4278_00426	hypothetical protein	N	MBOVPG45_0425	Membrane protein	1325	0
MBOVJF4278_00432	putative CtpA-like serine protease	N	MBOVPG45_0421	S41B peptidase family lipoprotein	1297	0
MBOVJF4278_00435	hypothetical protein	N	MBOVPG45_0419	Hypothetical protein	674	0
MBOVJF4278_00438	hypothetical protein	N	MBOVPG45_0416	Lipoprotein	1180	0
MBOVJF4278_00448	Endonuclease MutS2	Y	MBOVPG45_0404	Smr domain-containing protein	174	1e-59
MBOVJF4278_00450	Peptide methionine sulfoxide reductase MsrA	N	MBOVPG45_0403	msrA/msrB peptide methionine sulfoxide reductase	639	0
MBOVJF4278_00451	putative lipoprotein	N	MBOVPG45_0402	Lipoprotein	1234	0
MBOVJF4278_00463	hypothetical protein	Y	MBOVPG45_0390	Glycosyltransferase	677	0
MBOVJF4278_00468	hypothetical protein	N	MBOVPG45_0385	Lipoprotein	1504	0
MBOVJF4278_00501	Membrane-associated lipoprotein precursor	N	MBOVPG45_0376	LppD family lipoprotein	1568	0
MBOVJF4278_00502	hypothetical protein	N	MBOVPG45_0375	Membrane protein	1443	0
MBOVJF4278_00505	hypothetical protein	N	MBOVPG45_0372	Membrane protein	1484	0
MBOVJF4278_00507	hypothetical protein	N	MBOVPG45_0370	Membrane protein	823	0
MBOVJF4278_00512	MjaI restriction endonuclease	N	MBOVPG45_0366	Type II restriction enzyme	473	3e-173
MBOVJF4278_00525	hypothetical protein	N	MBOVPG45_0353	Lipoprotein	617	0
MBOVJF4278_00529	hypothetical protein	Y	MBOVPG45_0349	Membrane protein	634	0
MBOVJF4278_00546	putative protein	N	MBOVPG45_0333	Kinase family protein	934	0
MBOVJF4278_00552	Membrane transport protein	N	MBOVPG45_0327	AEC family transporter	408	3e-145
MBOVJF4278_00561	putative endonuclease 4	Y	MBOVPG45_0317	Deoxyribonuclease IV phage-T4-induced	567	0
MBOVJF4278_00562	hypothetical protein	N	MBOVPG45_0316	Membrane protein	1119	0
MBOVJF4278_00566	putative lipoprotein MPN_284	N	MBOVPG45_0311	Membrane lipoprotein P81	1469	0
MBOVJF4278_00567	hypothetical protein	N	MBOVPG45_0310	Lipoprotein, nuclease family	784	0
MBOVJF4278_00568	Putative ABC transporter ATP-binding protein MG187	N	MBOVPG45_0309	Oligosaccharide ABC transporter ATP-binding protein	1415	0
MBOVJF4278_00570	hypothetical protein	N	MBOVPG45_0307	Oligosaccharide ABC transporter permease	662	0
MBOVJF4278_00576	Thymidine phosphorylase	N	MBOVPG45_0301	Pyrimidine-nucleoside phosphorylase	877	0
MBOVJF4278_00577	Deoxyribose-phosphate aldolase	N	MBOVPG45_0300	Deoxyribose-phosphate aldolase	447	2e-163
MBOVJF4278_00579	hypothetical protein	N	MBOVPG45_0298	Lipoprotein	697	0
MBOVJF4278_00598	Putative phosphatase MPN_383	N	MBOVPG45_0281	HAD-superfamily hydrolase	432	2e-156
MBOVJF4278_00635	hypothetical protein	N	MBOVPG45_0245	Hypothetical protein	975	0
MBOVJF4278_00637	putative ATP-dependent helicase MG140	N	MBOVPG45_0243	Hypothetical protein	3095	0
MBOVJF4278_00639	EcoKI restriction-modification system protein HsdS	N	MBOVPG45_0241	Type I RM system, S subunit	474	3e-167
MBOVJF4278_00641	Type I restriction modification DNA specificity domain protein	N	MBOVPG45_0238	Type I RM system, S subunit	395	6e-138
MBOVJF4278_00645	Putative type I restriction enzyme MpnORFDP M protein	N	MBOVPG45_0237	Type I RM system methylase	1612	0
MBOVJF4278_00650	putative CtpA-like serine protease	N	MBOVPG45_0232	Membrane protein	1028	0
MBOVJF4278_00655	S-adenosylmethionine synthase	Y	MBOVPG45_0227	Methionine adenosyltransferase	778	0
MBOVJF4278_00669	putative cytosol aminopeptidase	N	MBOVPG45_0216	Peptidase, M17 family	929	0
MBOVJF4278_00670	putative protein MPN_491	N	MBOVPG45_0215	Membrane nuclease A	728	0
MBOVJF4278_00671	Trifunctional nucleotide phosphoesterase protein YfkN precursor	N	MBOVPG45_0690	Ser/thr protein phosphatase family/5′-nucleotidase, C-terminal domain-containing protein	1350	0
MBOVJF4278_00676	Spermidine/putrescine import ATP-binding protein PotA	N	MBOVPG45_0695	Drug resistance ATPase ABC transporter family, ATP-binding protein	1107	0
MBOVJF4278_00699	hypothetical protein	N	MBOVPG45_0719	S1 RNA binding domain-containing protein	1440	0
MBOVJF4278_00700	Chaperone protein ClpB	N	MBOVPG45_0720	ATP-dependent chaperone protein	1446	0
MBOVJF4278_00711	Phosphoglucomutase/phosphomannomutase, alpha/beta/alpha domain I	N	MBOVPG45_0728	Phosphoglucomutase/phosphomannomutase domain-containing protein	1944	0
MBOVJF4278_00717	putative 3-keto-L-gulonate-6-phosphate decarboxylase	N	MBOVPG45_0734	Orotidine 5′-phosphate decarboxylase	439	2e-160
MBOVJF4278_00718	Ascorbate-specific phosphotransferase enzyme IIA component	N	MBOVPG45_0735	Phosphoenolpyruvate-dependent sugar phosphotransferase system, EIIA 2	325	5e-117
MBOVJF4278_00721	putative protein MPN_497	N	MBOVPG45_0738	Phosphotriesterase family protein	728	0
MBOVJF4278_00734	putative methyltransferase	N	MBOVPG45_0744	MBOVPG45_RS03685	473	2e-172
MBOVJF4278_00738	putative ABC transporter permease protein MG189	N	MBOVPG45_0748	Glycerol ABC transporter permease	522	0
MBOVJF4278_00739	hypothetical protein	N	MBOVPG45_0749	Glycerol ABC transporter permease	639	0
MBOVJF4278_00755	Modification methylase DpnIIB	Y	MBOVPG45_0766	Site-specific DNA-methyltransferase adenine-specific	751	0
MBOVJF4278_00761	Ribonuclease HII	N	MBOVPG45_0770	Ribonuclease HIII	414	9e-151
MBOVJF4278_00768	Cysteine--tRNA ligase	N	MBOVPG45_0777	Hypothetical protein	417	3e-152
MBOVJF4278_00779	hypothetical protein	N	MBOVPG45_0787	Membrane protein	243	8e-84
MBOVJF4278_00792	Ribosome maturation factor RimP	Y	MBOVPG45_0800	Hypothetical protein	290	6e-104
MBOVJF4278_00819	Variant surface antigen A	N	MBOVPG45_0810	Variable surface lipoprotein G	214	2e-69
MBOVJF4278_00822	Tyrosine recombinase XerC	N	MBOVPG45_0822	Site-specific recombinase, phage integrase	504	0
MBOVJF4278_00826	putative lipoprotein lpp	N	MBOVPG45_0825	Lipoprotein	766	0
MBOVJF4278_00827	hypothetical protein	N	MBOVPG45_0826	Hypothetical protein	1625	0
MBOVJF4278_00833	putative RNA pseudouridine synthase	Y	MBOVPG45_0831	Ribosomal large subunit pseudouridine synthase, RluA family	578	0
MBOVJF4278_00840	hypothetical protein	N	MBOVPG45_0838	Hypothetical protein	384	2e-139
MBOVJF4278_00841	Chaperone protein DnaJ	Y	MBOVPG45_0839	Chaperone protein	756	0
MBOVJF4278_00846	Phenylalanine--tRNA ligase beta subunit	Y	MBOVPG45_0845	tRNA binding domain-containing protein	395	9e-144
MBOVJF4278_00850	Release factor glutamine methyltransferase	N	MBOVPG45_0849	Methyltransferase, HemK family	480	5e-176
MBOVJF4278_00857	SsrA-binding protein	Y	MBOVPG45_0855	SsrA-binding protein	291	2e-104
MBOVJF4278_00865	Catabolite control protein A	Y	MBOVPG45_0858	Transcriptional regulator	652	0
MBOVJF4278_00883	NADPH dehydrogenase	N	MBOVPG45_0008	Oxidoreductase, FAD/FMN-binding protein	797	0
MBOVJF4278_00896	Peptidase family S41	N	MBOVPG45_0024	S41B peptidase family lipoprotein	1243	0
MBOVJF4278_00897	Pseudouridine-5'-phosphate glycosidase	N	MBOVPG45_0025	Indigoidine synthase A family protein	607	0
No orthologue found	N/A	N/A	MBOVPG45_0468	Hypothetical protein	N/A	N/A
No orthologue found	N/A	N/A	MBOVPG45_0618	Type I RM system M subunit	N/A	N/A
No orthologue found	N/A	N/A	MBOVPG45_0621	Type I RM system S subunit	N/A	N/A
No protein found	N/A	N/A	MBOVPG45_0168	TypeIII RM system methylase	N/A	N/A
No protein found	N/A	N/A	MBOVPG45_0169	Type III RM system methylase	N/A	N/A
No protein found	N/A	N/A	MBOVPG45_0170	Type III RM system methylase	N/A	N/A
No protein found	N/A	N/A	MBOVPG45_0234	Lipoprotein	N/A	N/A
No protein found	N/A	N/A	MBOVPG45_0617	Type I RM system R subunit	N/A	N/A
No protein found	N/A	N/A	MBOVPG45_0655	Lipoprotein	N/A	N/A
No protein found	N/A	N/A	MBOVPG45_0743	Type III RM system	N/A	N/A
