# Supplementary material for: Large-Scale Analysis of the Mycoplasma bovis Genome Identified Non-essential, Adhesion- and Virulence-Related Genes
Source: Front Microbiol. 2019 Sep 13;10:2085. doi: 10.3389/fmicb.2019.02085 (PMC6753880; doi:10.3389/fmicb.2019.02085)
Supplement: Supplementary file 5 [file Table_5.XLSX]

## Sheet: Sheet1 (3)
Supplementary Table 5 | Predicted virulence-related factors of M. bovis strain JF4278
1Essentiality based on ESSENTIALS (log2(FC) value < -4.64 and adj. P-value ≤ 0.05). N = non-essential, Y = essential,, 2Protein-protein BLAST against the full dataset of the Virulence Factor Database (VFDB) (Chen et al., 2016), 3Known M. bovis virulence related factors were identified by protein-protein BLAST: 3.1Vsps homologs to PG45 (Wise et al., 2011); 3.2α-Enolase (Song et al., 2012); 3.3Vpma…
Locus tag JF4278	ESSENTIALS (essentiality)1	VFDB Tophit2	VFDB hit and/or M. bovis virulence attributes3	Blast Score	Blast E-value	Several insertions in core4 coding region or Tn insertion sites in gene (%)
Non-essential virulence-related factors
MBOVJF4278_00282	N	VFG016538	IS1634AV transposase [MmmSC]	1060	0	Y
MBOVJF4278_00094	N	VFG016538	IS1634AV transposase [MmmSC]	1059	0	Y
MBOVJF4278_00280	N	VFG016538	IS1634AV transposase [MmmSC]	1025	0	Y
MBOVJF4278_00861	N	VFG016538	IS1634AV transposase [MmmSC]	1018	0	Y
MBOVJF4278_00281	N	N/A	NADH oxidase [M. bovis]3.7	926	0	Y
MBOVJF4278_00808	N	VFG016552	Variable surface lipoprotein N [M. bovis]; (VpmaVprecursor [M. agalactiae])	870; (313)	0; (1E-85)	Y
MBOVJF4278_00132	N	N/A	TrmFO [M. bovis]3.6	859	0	Y
MBOVJF4278_00670	N	VFG016523	Membrane nuclease MnuA [M. bovis]3.4 ; (Membrane nuclease [M. pulmonis])	751; (173)	0; (2E-43)	Y
MBOVJF4278_00889	N	VFG016551	P48, predicted lipoprotein [M. agalactiae]	743	0	Y
MBOVJF4278_00150	N	VFG016551	P48, predicted lipoprotein [M. agalactiae]	627	1e-180	Y
MBOVJF4278_00700	N	VFG000079	Endopeptidase Clp ATP-binding chain C [Listeria monocytogenes]	546	1e-155	Y
MBOVJF4278_00006	N	VFG016532	Oligopeptide ABC transporter [MmmSC]	414	1e-116	Y
MBOVJF4278_00429	N	N/A	VpmaX [M. bovis]3.3	353	2e-126	Y
MBOVJF4278_00819	N	N/A	Variable surface lipoprotein K [M. bovis]3.1	289	2e-103	Y
MBOVJF4278_00390	N	VFG031043	PgPepO oligopeptidase [Mycobacterium sp. JLS]	280	3e-75	Y
MBOVJF4278_00450	N	VFG037105	Peptide methionine sulfoxide reductase [Neisseria meningitidis]	280	8e-76	Y
MBOVJF4278_00684	N	VFG013149	Lipid A ABC exporter [Haemophilus somnus]	273	2e-73	Y
MBOVJF4278_00453	N	VFG013251	Lipid A export ATP-binding protein MsbA [Haemophilus influenzae]	234	1e-61	Y
MBOVJF4278_00884	N	VFG032200	Putative lipoate protein ligase A [Listeria ivanovii subsp. ivanovii]	229	2e-60	Y
MBOVJF4278_00797	N	N/A	Variable surface lipoprotein H [M. bovis]3.1	215	7e-74	Y
MBOVJF4278_00803	N	N/A	Variable surface lipoprotein G [M. bovis]3.1	201	4e-66	Y
MBOVJF4278_00690	N	VFG016480	P65 lipoprotein-like protein [M. mobile]	200	9e-51	Y
MBOVJF4278_00520	N	VFG016433	Glucose-1-phosphate uridylyltransferase [Bacillus thuringiensis]	197	5e-51	Y
MBOVJF4278_00262	N	VFG016481	P40, predicted lipoprotein [M. agalactiae]	196	1e-50	Y
MBOVJF4278_00452	N	VFG013248	Lipid transporter ATP-binding/permease [Haemophilus influenzae]	187	2e-47	Y
MBOVJF4278_00811	N	N/A	Variable surface lipoprotein E [M. bovis]3.1	185	6e-62	Y
MBOVJF4278_00817	N	VFG016556	Variable surface lipoprotein O [M. bovis]3.1; (Variable surface lipoprotein D [M. agalactiae])	171; (88)	3E-54; (5E-18)	Y
MBOVJF4278_00812	N	N/A	Variable surface lipoprotein M [M. bovis]3.1	167	5e-51	Y
MBOVJF4278_00685	N	VFG013250	Fused lipid transporter subunits of ABC superfamily [Haemophilus influenzae]	159	4e-39	Y
MBOVJF4278_00568	N	VFG030673	ABC transporter ATP-binding protein [Mycobacterium leprae]	157	2e-38	Y
MBOVJF4278_00323	N	VFG016480	P65 lipoprotein-like protein [M. mobile]	154	9e-37	Y
MBOVJF4278_00820	N	VFG016553	Variable surface lipoprotein N [M. bovis]3,1; (Variable surface lipoprotein W [M. agalactiae])	151; (124)	2E-45; (1E-29)	Y
MBOVJF4278_00494	N	VFG043340	Flagellum-specific ATP synthase FliI [Legionella pneumophila subsp. pneumophila]	130	2e-30	Y
MBOVJF4278_00011	N	VFG016450	Predicted cytoskeletal protein [M. penetrans]	124	1e-27	Y
MBOVJF4278_00741	N	VFG030694	Sugar ABC transporter ATP-binding protein [Mycobacterium gilvum]	117	8e-27	Y
MBOVJF4278_00007	N	VFG016532	Oligopeptide ABC transporter [MmmSC]	113	3e-25	Y
MBOVJF4278_00524	N	VFG007909	PDIM and PGL biosynthesis and transport [Mycobacterium avium subsp. paratuberculosis]	110	9e-25	Y
MBOVJF4278_00263	N	VFG016481	P40, predicted lipoprotein [M. agalactiae]	107	2e-24	Y
MBOVJF4278_00495	N	VFG042236	HrcN (type III secretion system) [Pantoea stewartii subsp. stewartii str. SS104]	106	4e-23	Y
MBOVJF4278_00272	N	VFG043489	Surface antigen BspA [Tannerella forsythia]	103	5e-22	Y
MBOVJF4278_00002	N	VFG013573	HitC iron(III) ABC transporter ATP-binding protein [Haemophilus somnus]	99	3e-21	Y
MBOVJF4278_00097	N	VFG002176	ABC-type transporter [Enterococcus faecalis]	91	2e-18	Y
MBOVJF4278_00336	N	VFG030270	Putative short-chain type dehydrogenase/reductase [Mycobacterium canettii]	89	3e-18	Y
MBOVJF4278_00806	N	N/A	Variable surface lipoprotein G [M. bovis]3.1	87.8	9e-24	Y
MBOVJF4278_00389	N	VFG045607	Dot/Icm type IV secretion system effector [Legionella pneumophila]	83	1e-16	Y
MBOVJF4278_00637	N	VFG016450	Predicted cytoskeletal protein [M. penetrans]	81	6e-15	Y
MBOVJF4278_00418	N	VFG016538	IS1634AV transposase [MmmSC]	1021	0	(76.2)
MBOVJF4278_00567	N	N/A	Secretory nuclease [M. bovis]3.5	779	0	(78.8 & 80.3 & 92.7)
MBOVJF4278_00818	N	VFG016552	Variable surface lipoprotein L [M. bovis]3.1; (Variable surface lipoprotein V [M. agalactiae])	683; (239)	0; (1E-63)	(23.6)
MBOVJF4278_00869	N	VFG018402	Hypothetical protein [Mg2+ transport] [Salmonella enterica subsp. arizonae]	657	0	(99.1)
MBOVJF4278_00292	N	VFG009230	SecA DEAD domain protein [Mycobacterium vanbaalenii]	392	1e-109	(94.8)
MBOVJF4278_00809	N	N/A	Variable surface lipoprotein I [M. bovis]3.1	345	6e-124	(1.8)
MBOVJF4278_00037	N	VFG019362	Lipoyltransferase and lipoate-protein ligase family protein [Listeria monocytogenes]	231	3e-61	(76.7)
MBOVJF4278_00528	N	VFG013331	Probable phosphomannomutase [Haemophilus ducreyi]	201	9e-52	(95.6 & 85.7 & 54.7)
MBOVJF4278_00671	N	VFG002420	Adenosine synthase A [Streptococcus pyogenes]	177	1e-44	(37.3)
MBOVJF4278_00320	N	VFG030295	Zinc-type alcohol dehydrogenase [Mycobacterium ulcerans]	140	2e-33	(62.6)
MBOVJF4278_00815	N	N/A	Variable surface lipoprotein E [M. bovis]3.1	120	4e-36	(99.5)
MBOVJF4278_00209	N	VFG008410	Serine/threonine protein kinase [Mycobacterium tuberculosis]	120	1e-27	(85.9 & 95.2)
MBOVJF4278_00143	N	VFG005553	Trigger factor [Streptococcus mutans]	120	2e-27	(60.0 & 80.7)
MBOVJF4278_00821	N	N/A	Variable surface lipoprotein A [M. bovis]3.1	112	3e-33	(6.1)
MBOVJF4278_00891	N	VFG036559	Iron-uptake permeate ATP-binding protein [Neisseria lactamica]	93	4e-19	(0.5)
MBOVJF4278_00260	N	VFG019153	HlyC/CorC family [Clostridium botulinum A]	88	9e-18	(52.6 & 80.0)
MBOVJF4278_00293	N	VFG030304	AdhD alcohol dehydrogenase [Mycobacterium intracellulare]	88	7e-18	(17.1)
MBOVJF4278_00208	N	VFG019376	Protein phosphatase PrpC [Listeria monocytogenes]	86	2e-17	(45.6 & 87.4)
MBOVJF4278_00033	N	VFG001940	Beta-1,3 galactosyltransferase [Campylobacter jejuni subsp. jejuni]	85	6e-17	(4.7 & 10.0)
MBOVJF4278_00872	N	VFG031158	ATPase [Mycobacterium marinum]	80	4e-15	(98.2 & 98.4)
MBOVJF4278_00131	N/A	VFG016538	IS1634AV transposase [MmmSC]	1024	0	No insertion
Essential virulence-related factors
MBOVJF4278_00443	Y	VFG005576	Enolase [M. bovis]3.2; (Phosphopyruvate hydratase [Streptococcus agalactiae])	932; (443)	0; (1E-124)	No insertion
MBOVJF4278_00442	Y	VFG016494	Elongation factor Tu [M. agalactiae]	754	0	No insertion
MBOVJF4278_00076	Y	VFG016507	Pyruvate dehydrogenase E1 component [M. agalactiae]	611	1e-175	No insertion
MBOVJF4278_00130	Y	VFG043573	Molecular chaperone DnaK [Chlamydia trachomatis]	474	1e-134	No insertion
MBOVJF4278_00031	Y	VFG005359	Glyceraldehyde 3-phosphate dehydrogenase [Streptococcus sanguinis]	405	1e-113	No insertion
MBOVJF4278_00506	Y	VFG043491	NAD dependent DNA ligase [Leptospira interrogans serovar Lai]	360	2e-99	No insertion
MBOVJF4278_00284	Y	VFG026975	RNA polymerase, RpoD family [Mycobacterium tuberculosis]	234	1e-61	No insertion
MBOVJF4278_00522	Y	VFG021059	Magnesium-translocating P-type ATPase [S. enterica subsp. enterica]	227	2e-59	No insertion
MBOVJF4278_00400	Y	VFG038348	Type III secretion system ATPase [Aeromonas salmonicida subsp. salmonicida]	160	2e-39	No insertion
MBOVJF4278_00744	Y	VFG039532	Hypothetical protein (T4SS effectors) [Coxiella burnetii]	154	6e-38	No insertion
MBOVJF4278_00402	Y	VFG041785	Type III secretion system ATPase [Desulfovibrio vulgaris]	153	3e-37	No insertion
MBOVJF4278_00088	Y	VFG016532	Oligopeptide ABC transporter [MmmSC]	150	3e-36	No insertion
MBOVJF4278_00109	Y	VFG030706	Maltodextrin import ATP-binding protein [Mycobacterium abscessus subsp. bolletii]	122	4e-28	No insertion
MBOVJF4278_00582	Y	VFG007026	RTX toxin transporter [Vibrio vulnificus]	122	2e-28	No insertion
MBOVJF4278_00252	Y	VFG030692	Sugar ABC transporter [Mycobacteruim sp. JDM601]	109	3e-24	No insertion
MBOVJF4278_00870	Y	VFG013572	HitC iron(III) ABC transporter ATP-binding protein [Haemophilus influenzae]	104	1e-22	No insertion
MBOVJF4278_00072	Y	VFG006808	Lipoprotein diacylglyceryl transferase [Listeria innocua]	103	1e-22	No insertion
MBOVJF4278_00834	Y	VFG043456	Segregation and condensation protein B [Streptococcus agalactiae]	100	5e-22	No insertion
MBOVJF4278_00581	Y	VFG021792	Iron ABC transporter ATP-binding protein [Corynebacterium pseudotuberculosis]	95	5e-20	No insertion
MBOVJF4278_00125	Y	VFG000320	Lipopolysaccharide core biosynthesis protein [Helicobacter pylori]	92	8e-20	No insertion
MBOVJF4278_00087	Y	VFG016532	Oligopeptide ABC transporter [MmmSC]	89	6e-18	No insertion
MBOVJF4278_00544	Y	VFG013447	LicA protein [Haemophilus somnus]	89	3e-18	No insertion
MBOVJF4278_00789	Y	VFG016492	Elongation factor Tu [M. pulmonis]	84	3e-16	No insertion
MBOVJF4278_00289	Y	VFG044173	Iron-dicitrate transporter ATP-binding subunit [Vibrio parahaemolyticus]	80	1e-15	No insertion
