# Supplementary material for: Large-Scale Analysis of the Mycoplasma bovis Genome Identified Non-essential, Adhesion- and Virulence-Related Genes
Source: Front Microbiol. 2019 Sep 13;10:2085. doi: 10.3389/fmicb.2019.02085 (PMC6753880; doi:10.3389/fmicb.2019.02085)
Supplement: Supplementary file 6 [file Table_6.XLSX]

## Sheet: Sheet1 (2)
Supplementary Table 6 | Conditional-essential and adhesion-related genes of M. bovis strain JF4278 predicted with ESSENTIALS and SPAAN
1Conditional-essentiality assignment based on cut-off values suggested by ESSENTIALS (log2(FC) value < -3.38 and adj. P-value ≤ 0.05). Y = conditional-essential, N = non-conditional-essential, 2Proteins are assigned a Pad value reflecting the probability of a protein being and adhesion, with higher values reflecting higher probabilities. Proteins ≤50 aminoacids are automatically excluded (Sachdev…
Locus tag JF4278	Product JF4278	log2(FC)	adj.P.Val	ESSENTIALS (Conditional-essentiality)1	Adhesion probability SPAAN2
Genes with significantly underrepresented read counts
MBOVJF4278_00802	hypothetical protein	-9.76187	0.000804115	Y	NA
MBOVJF4278_00065	hypothetical protein	-9.49528	0.000804115	Y	0.368349
MBOVJF4278_00273	hypothetical protein	-9.47387	0.000804115	Y	0.513718
MBOVJF4278_00571	hypothetical protein	-9.4541	0.000804115	Y	0.24478
MBOVJF4278_00864	hypothetical protein	-9.42855	0.000804115	Y	0.266014
MBOVJF4278_00070	hypothetical protein	-9.39058	0.000804115	Y	0.042338
MBOVJF4278_00552	Membrane transport protein	-9.35002	0.000804115	Y	0.534686
MBOVJF4278_00852	Adenosine monophosphate-protein transferase NmFic	-9.33008	0.000804115	Y	0.23944
MBOVJF4278_00105	hypothetical protein	-9.27531	0.000804115	Y	0.235277
MBOVJF4278_00667	hypothetical protein	-9.24795	0.000804115	Y	0.259425
MBOVJF4278_00768	Cysteine--tRNA ligase	-9.16843	0.000804115	Y	0.528668
MBOVJF4278_00040	PQ loop repeat protein	-9.0787	0.000804115	Y	0.252516
MBOVJF4278_00199	putative thiol peroxidase	-9.03832	0.000804115	Y	0.44314
MBOVJF4278_00705	Modification methylase FokI	-9.02668	0.000804115	Y	0.31507
MBOVJF4278_00493	hypothetical protein	-8.99661	0.000804115	Y	0.166479
MBOVJF4278_00647	hypothetical protein	-8.97118	0.000804115	Y	0.444549
MBOVJF4278_00717	putative 3-keto-L-gulonate-6-phosphate decarboxylase	-8.95824	0.000804115	Y	0.425253
MBOVJF4278_00050	Putative proline iminopeptidase	-8.95203	0.000804115	Y	0.202415
MBOVJF4278_00897	Pseudouridine-5'-phosphate glycosidase	-8.94172	0.000804115	Y	0.590519
MBOVJF4278_00041	Aspartate--ammonia ligase	-8.83653	0.000804115	Y	0.219748
MBOVJF4278_00576	Thymidine phosphorylase	-8.8319	0.000804115	Y	0.395592
MBOVJF4278_00883	NADPH dehydrogenase	-8.83179	0.000804115	Y	0.192959
MBOVJF4278_00305	putative glycerol uptake facilitator protein	-8.79707	0.000804115	Y	0.34246
MBOVJF4278_00255	hypothetical protein	-8.72316	0.000809041	Y	0.705478
MBOVJF4278_00137	Type III restriction enzyme, res subunit	-8.67562	0.000809041	Y	0.349538
MBOVJF4278_00381	hypothetical protein	-8.85555	0.000809581	Y	0.531196
MBOVJF4278_00091	hypothetical protein	-8.68649	0.000809581	Y	0.215827
MBOVJF4278_00420	hypothetical protein	-8.63635	0.000829409	Y	0.533734
MBOVJF4278_00188	Extracellular ribonuclease precursor	-8.59144	0.000829409	Y	0.635126
MBOVJF4278_00237	hypothetical protein	-8.57706	0.000829409	Y	0.548047
MBOVJF4278_00551	hypothetical protein	-8.53621	0.000843908	Y	0.542034
MBOVJF4278_00489	hypothetical protein	-8.51368	0.000843908	Y	0.308714
MBOVJF4278_00293	putative NADP-dependent isopropanol dehydrogenase	-8.50285	0.000843908	Y	0.351251
MBOVJF4278_00415	hypothetical protein	-8.47365	0.000843908	Y	0.41397
MBOVJF4278_00553	L-lactate dehydrogenase	-8.46414	0.000843908	Y	0.27033
MBOVJF4278_00164	hypothetical protein	-8.5084	0.000871202	Y	0.364598
MBOVJF4278_00726	hypothetical protein	-8.46171	0.000871202	Y	0.296917
MBOVJF4278_00275	Modification methylase DpnIIA	-8.42611	0.000871202	Y	0.716542
MBOVJF4278_00567	hypothetical protein	-8.34216	0.000871202	Y	0.463518
MBOVJF4278_00723	hypothetical protein	-8.3235	0.000898242	Y	0.489087
MBOVJF4278_00720	Ascorbate-specific permease IIC component UlaA	-8.26332	0.000898242	Y	0.341736
MBOVJF4278_00835	Segregation and condensation protein A	-8.33376	0.000936163	Y	0.130232
MBOVJF4278_00019	Ribonuclease BN-like family protein	-8.31235	0.000936163	Y	0.467736
MBOVJF4278_00850	Release factor glutamine methyltransferase	-8.15683	0.000953054	Y	0.186236
MBOVJF4278_00840	hypothetical protein	-8.14677	0.000953054	Y	0.543896
MBOVJF4278_00890	hypothetical protein	-8.14472	0.000953054	Y	0.268191
MBOVJF4278_00340	hypothetical protein	-8.13002	0.000953054	Y	0.228296
MBOVJF4278_00321	hypothetical protein	-8.12367	0.000953054	Y	0.633192
MBOVJF4278_00598	Putative phosphatase MPN_383	-8.10307	0.000953054	Y	0.696087
MBOVJF4278_00495	ATP synthase subunit alpha 2	-8.10088	0.000953054	Y	0.127695
MBOVJF4278_00455	hypothetical protein	-8.10043	0.000953054	Y	0.380593
MBOVJF4278_00341	hypothetical protein	-8.08637	0.000953054	Y	0.125462
MBOVJF4278_00370	Ribosome-binding ATPase YchF	-8.03428	0.000953054	Y	0.355128
MBOVJF4278_00278	Peptidase family S41	-7.99849	0.000953054	Y	0.414936
MBOVJF4278_00653	hypothetical protein	-8.05542	0.000965249	Y	0.334711
MBOVJF4278_00524	Putative ABC transporter ATP-binding protein MPN_334	-8.04199	0.000965249	Y	0.481022
MBOVJF4278_00577	Deoxyribose-phosphate aldolase	-8.04314	0.000970658	Y	0.333087
MBOVJF4278_00560	Putative phosphatase MG265	-8.04243	0.000970658	Y	0.499562
MBOVJF4278_00033	Processive diacylglycerol beta-glycosyltransferase	-7.93987	0.000980541	Y	0.3771
MBOVJF4278_00204	tRNA1(Val) (adenine(37)-N6)-methyltransferase	-7.92337	0.000980541	Y	0.292318
MBOVJF4278_00725	hypothetical protein	-7.92303	0.000980541	Y	0.551797
MBOVJF4278_00324	Glutamyl aminopeptidase	-7.91292	0.000980541	Y	0.517905
MBOVJF4278_00264	hypothetical protein	-7.90517	0.000980541	Y	0.482435
MBOVJF4278_00700	Chaperone protein ClpB	-7.89408	0.000980541	Y	0.148536
MBOVJF4278_00173	Peptide deformylase	-7.91988	0.00100498	Y	0.272037
MBOVJF4278_00260	hypothetical protein	-7.85043	0.00100498	Y	0.21175
MBOVJF4278_00536	hypothetical protein	-7.8254	0.00100498	Y	0.293597
MBOVJF4278_00138	DNA methylase	-7.78878	0.00102666	Y	0.232808
MBOVJF4278_00003	hypothetical protein	-7.88467	0.00110241	Y	0.328899
MBOVJF4278_00417	hypothetical protein	-7.83404	0.00111856	Y	0.272093
MBOVJF4278_00447	Formamidopyrimidine-DNA glycosylase	-7.75786	0.00111856	Y	0.456109
MBOVJF4278_00360	hypothetical protein	-7.71258	0.00111856	Y	0.209282
MBOVJF4278_00701	AlwI restriction endonuclease	-7.69958	0.00111856	Y	0.452381
MBOVJF4278_00889	PnrA lipoprotein	-7.68329	0.00111856	Y	0.552231
MBOVJF4278_00210	Putative ribosome biogenesis GTPase RsgA	-7.68018	0.00111856	Y	0.534631
MBOVJF4278_00223	putative integrase/recombinase	-7.63983	0.00115013	Y	0.152469
MBOVJF4278_00451	putative lipoprotein	-7.61576	0.00115013	Y	0.635845
MBOVJF4278_00089	hypothetical protein	-7.63887	0.00118797	Y	0.738591
MBOVJF4278_00081	50S ribosomal protein L28	-7.77791	0.00119416	Y	0.464872
MBOVJF4278_00327	hypothetical protein	-7.77779	0.00119416	Y	0.483324
MBOVJF4278_00762	hypothetical protein	-7.61821	0.00119416	Y	0.215042
MBOVJF4278_00182	hypothetical protein	-7.73593	0.00123339	Y	0.271276
MBOVJF4278_00248	Putative phosphatase MG265	-7.49854	0.00124043	Y	0.372895
MBOVJF4278_00165	hypothetical protein	-7.49175	0.00124043	Y	0.294034
MBOVJF4278_00767	hypothetical protein	-7.66815	0.00132582	Y	0.151013
MBOVJF4278_00386	Cell division protein FtsZ	-7.42578	0.00134092	Y	0.434397
MBOVJF4278_00104	hypothetical protein	-7.55203	0.00134406	Y	0.721122
MBOVJF4278_00185	hypothetical protein	-7.4591	0.00134406	Y	0.397869
MBOVJF4278_00557	hypothetical protein	-7.38955	0.00134406	Y	0.347296
MBOVJF4278_00764	Chromate transporter	-7.38376	0.00134406	Y	0.474441
MBOVJF4278_00469	hypothetical protein	-7.39883	0.0013784	Y	0.500263
MBOVJF4278_00351	hypothetical protein	-7.36373	0.00146845	Y	0.307442
MBOVJF4278_00866	hypothetical protein	-7.31576	0.00150606	Y	0.397713
MBOVJF4278_00383	Transcriptional regulator MraZ	-7.39646	0.00150907	Y	0.11968
MBOVJF4278_00354	hypothetical protein	-7.24364	0.00155179	Y	0.293129
MBOVJF4278_00452	Putative ABC transporter ATP-binding protein MG014	-7.22714	0.00156175	Y	0.260649
MBOVJF4278_00026	Glycerol-3-phosphate dehydrogenase [NAD(P)+]	-7.32372	0.00161905	Y	0.395654
MBOVJF4278_00367	Hypoxanthine-guanine phosphoribosyltransferase	-7.30221	0.00161905	Y	0.142568
MBOVJF4278_00621	Holliday junction resolvase RecU	-7.19265	0.00161905	Y	0.401672
MBOVJF4278_00172	Ribosomal RNA small subunit methyltransferase D	-7.2634	0.00162711	Y	0.28682
MBOVJF4278_00307	HAD superfamily, subfamily IIIB (Acid phosphatase)	-7.18197	0.00162711	Y	0.683821
MBOVJF4278_00368	hypothetical protein	-7.17838	0.00162711	Y	0.300614
MBOVJF4278_00385	hypothetical protein	-7.16311	0.00162711	Y	0.493204
MBOVJF4278_00436	hypothetical protein	-7.14222	0.00162711	Y	0.586295
MBOVJF4278_00435	hypothetical protein	-7.10114	0.00169874	Y	0.504387
MBOVJF4278_00215	ATP-dependent zinc metalloprotease FtsH	-7.09057	0.00169874	Y	0.157041
MBOVJF4278_00339	hypothetical protein	-7.14249	0.0017115	Y	0.390892
MBOVJF4278_00733	Modification methylase HindIII	-7.15851	0.00172647	Y	0.516876
MBOVJF4278_00668	hypothetical protein	-7.03629	0.00174522	Y	0.280183
MBOVJF4278_00196	hypothetical protein	-7.0491	0.00190641	Y	0.230892
MBOVJF4278_00301	putative protein MPN_308	-7.00403	0.00190641	Y	0.293295
MBOVJF4278_00863	hypothetical protein	-6.95757	0.00191942	Y	0.547205
MBOVJF4278_00646	hypothetical protein	-6.94571	0.00191942	Y	0.61643
MBOVJF4278_00528	Phosphomannomutase	-6.96087	0.00193139	Y	0.213955
MBOVJF4278_00666	hypothetical protein	-6.99141	0.00194044	Y	0.669109
MBOVJF4278_00648	hypothetical protein	-6.93413	0.00195884	Y	0.711401
MBOVJF4278_00251	Putative esterase/lipase 3	-7.00702	0.00196527	Y	0.439974
MBOVJF4278_00688	Putative aminopeptidase YsdC	-6.89811	0.0019722	Y	0.56495
MBOVJF4278_00265	PTS system glucose-specific EIICBA component	-6.93277	0.00208475	Y	0.209615
MBOVJF4278_00098	hypothetical protein	-6.90263	0.00208475	Y	0.214428
MBOVJF4278_00205	Ribonuclease R	-6.87549	0.00208475	Y	0.108859
MBOVJF4278_00220	hypothetical protein	-6.84023	0.00242435	Y	0.26157
MBOVJF4278_00115	putative tRNA sulfurtransferase	-6.72061	0.00247348	Y	0.223756
MBOVJF4278_00509	DNA-binding transcriptional regulator WhiA	-6.6973	0.00247348	Y	0.416475
MBOVJF4278_00274	hypothetical protein	-6.69687	0.00247348	Y	0.529578
MBOVJF4278_00141	DNA methylase	-6.68443	0.00247348	Y	0.471408
MBOVJF4278_00279	dUTPase	-6.64369	0.00264068	Y	0.159413
MBOVJF4278_00687	hypothetical protein	-6.81424	0.00280063	Y	0.294258
MBOVJF4278_00519	hypothetical protein	-6.64817	0.00281236	Y	0.544476
MBOVJF4278_00630	Large-conductance mechanosensitive channel	-6.62756	0.00286327	Y	0.139775
MBOVJF4278_00372	Nuclease-related domain protein	-6.58024	0.00292809	Y	0.253598
MBOVJF4278_00547	FMN reductase [NAD(P)H]	-6.63659	0.00295818	Y	0.388859
MBOVJF4278_00411	Mycoplasma P30 protein	-6.5268	0.00306277	Y	0.724838
MBOVJF4278_00308	Bifunctional oligoribonuclease and PAP phosphatase NrnA	-6.52495	0.00306277	Y	0.316828
MBOVJF4278_00356	hypothetical protein	-6.54368	0.00307694	Y	0.396029
MBOVJF4278_00281	putative NADH oxidase	-6.60073	0.00313914	Y	0.49365
MBOVJF4278_00520	UTP--glucose-1-phosphate uridylyltransferase	-6.50996	0.0032211	Y	0.137072
MBOVJF4278_00763	ribosomal large subunit pseudouridine synthase D	-6.41266	0.00334444	Y	0.115581
MBOVJF4278_00342	hypothetical protein	-6.38323	0.00344604	Y	0.522381
MBOVJF4278_00893	sugar ABC transporter permease	-6.36359	0.00344604	Y	0.271184
MBOVJF4278_00389	Ribosomal RNA small subunit methyltransferase E	-6.36981	0.00362013	Y	0.156051
MBOVJF4278_00892	sugar ABC transporter permease	-6.32838	0.0037734	Y	0.504124
MBOVJF4278_00192	hypothetical protein	-6.20959	0.00410537	Y	0.331934
MBOVJF4278_00397	hypothetical protein	-6.32646	0.00423688	Y	0.073418
MBOVJF4278_00346	Type IV secretory system Conjugative DNA transfer	-6.15284	0.00425803	Y	0.259655
MBOVJF4278_00082	putative protein MG029	-6.19269	0.00457765	Y	0.332134
MBOVJF4278_00492	hypothetical protein	-6.1253	0.00458191	Y	0.30731
MBOVJF4278_00376	hypothetical protein	-6.18497	0.00465862	Y	0.222605
MBOVJF4278_00438	hypothetical protein	-6.07878	0.00465862	Y	0.587459
MBOVJF4278_00314	Ribonuclease 3	-6.07936	0.00468195	Y	0.702725
MBOVJF4278_00669	putative cytosol aminopeptidase	-6.10694	0.00471291	Y	0.34092
MBOVJF4278_00063	hypothetical protein	-6.29033	0.00485283	Y	0.27
MBOVJF4278_00878	hypothetical protein	-6.12085	0.00485283	Y	0.50974
MBOVJF4278_00052	NifU-like protein	-6.06296	0.00510767	Y	0.344174
MBOVJF4278_00534	Oligopeptide transport system permease protein OppC	-6.06628	0.00512015	Y	0.18778
MBOVJF4278_00075	Pyruvate dehydrogenase E1 component subunit alpha	-6.05987	0.00540442	Y	0.369253
MBOVJF4278_00480	hypothetical protein	-5.91478	0.00579299	Y	0.734652
MBOVJF4278_00419	Integrase core domain protein	-5.90226	0.00605578	Y	0.255273
MBOVJF4278_00323	hypothetical protein	-5.83087	0.00605578	Y	0.56998
MBOVJF4278_00123	Phosphate acetyltransferase	-5.71681	0.00701744	Y	0.372755
MBOVJF4278_00015	hypothetical protein	-5.87862	0.00725496	Y	0.191036
MBOVJF4278_00378	hypothetical protein	-5.70435	0.00776047	Y	0.471803
MBOVJF4278_00384	Ribosomal RNA small subunit methyltransferase H	-5.65141	0.00788158	Y	0.281675
MBOVJF4278_00292	Protein translocase subunit SecA	-5.55424	0.00856063	Y	0.066307
MBOVJF4278_00374	UvrABC system protein B	-5.54625	0.00868734	Y	0.214908
MBOVJF4278_00189	Transketolase	-5.58587	0.00879085	Y	0.327768
MBOVJF4278_00714	hypothetical protein	-5.55336	0.00882005	Y	0.189218
MBOVJF4278_00222	hypothetical protein	-5.34372	0.0106783	Y	0.391968
MBOVJF4278_00470	hypothetical protein	-5.38194	0.0107684	Y	0.439249
MBOVJF4278_00899	Putative phosphatase	-5.35944	0.011673	Y	0.290383
MBOVJF4278_00209	Putative serine/threonine-protein kinase	-5.39341	0.0119834	Y	0.311636
MBOVJF4278_00579	hypothetical protein	-5.31011	0.0119834	Y	0.537961
MBOVJF4278_00548	Putative esterase/lipase 1	-5.16617	0.0140777	Y	0.370152
MBOVJF4278_00347	hypothetical protein	-5.0836	0.0141239	Y	0.578063
MBOVJF4278_00446	Glucose-6-phosphate isomerase	-5.11181	0.0142163	Y	0.354064
MBOVJF4278_00812	hypothetical protein	-5.02566	0.014551	Y	0.542739
MBOVJF4278_00543	hypothetical protein	-5.09493	0.0146973	Y	0.197388
MBOVJF4278_00208	Putative protein phosphatase	-4.96728	0.0159476	Y	0.58518
MBOVJF4278_00872	ATP-dependent zinc metalloprotease FtsH	-4.95004	0.017202	Y	0.097984
MBOVJF4278_00294	DNA topoisomerase 1	-4.87209	0.0173968	Y	0.20453
MBOVJF4278_00659	hypothetical protein	-4.79367	0.0236746	Y	0.627095
MBOVJF4278_00432	putative CtpA-like serine protease	-4.66062	0.0236746	Y	0.464374
MBOVJF4278_00594	Transposase DDE domain protein	-4.59363	0.0236746	Y	0.248527
MBOVJF4278_00631	Protein GrpE	-4.64306	0.0241709	Y	0.375813
MBOVJF4278_00174	hypothetical protein	-4.66911	0.0248848	Y	0.228107
MBOVJF4278_00843	Ribosome-binding factor A	-4.71145	0.0281846	Y	0.184299
MBOVJF4278_00426	hypothetical protein	-4.55246	0.0281846	Y	0.677575
MBOVJF4278_00169	Ribosomal RNA large subunit methyltransferase H	-4.48064	0.028285	Y	0.400056
MBOVJF4278_00083	hypothetical protein	-4.40379	0.0307093	Y	0.075985
MBOVJF4278_00656	Integral membrane protein ()	-4.38835	0.0313333	Y	0.182619
MBOVJF4278_00620	DNA-binding protein HU	-4.34273	0.0324217	Y	0.135362
MBOVJF4278_00025	hypothetical protein	-4.57306	0.0339704	Y	0.346632
MBOVJF4278_00869	putative cation-transporting P-type ATPase	-4.24646	0.0339704	Y	0.26905
MBOVJF4278_00698	putative protein MG373	-4.30104	0.0355074	Y	0.407286
MBOVJF4278_00168	tRNA uridine 5-carboxymethylaminomethyl modification enzyme MnmG	-4.30071	0.0376398	Y	0.232988
MBOVJF4278_00132	Methylenetetrahydrofolate--tRNA-(uracil-5-)- methyltransferase TrmFO	-4.0487	0.0453662	Y	0.230009
Genes with significantly overrepresented read counts
MBOVJF4278_00860	hypothetical protein	8.74422	0.000953054	N	0.305586
MBOVJF4278_00183	Ribosomal RNA small subunit methyltransferase G	7.64778	0.00161905	N	0.283399
MBOVJF4278_00765	Chromate transporter	7.80614	0.00169874	N	0.108933
MBOVJF4278_00771	Chromosome partition protein Smc	6.66112	0.00345553	N	0.567091
MBOVJF4278_00891	Putative carbohydrate transport ATP-binding protein MG119	6.71717	0.00362013	N	0.20204
MBOVJF4278_00106	Protein LemA	6.82832	0.00362013	N	0.264779
MBOVJF4278_00599	hypothetical protein	6.66978	0.00379291	N	0.48689
MBOVJF4278_00472	hypothetical protein	6.34192	0.00409673	N	0.518102
MBOVJF4278_00689	Integrase core domain protein	6.70564	0.00410394	N	0.318424
MBOVJF4278_00635	hypothetical protein	6.35754	0.0064094	N	0.281504
MBOVJF4278_00485	hypothetical protein	6.44002	0.0065425	N	0.352562
MBOVJF4278_00894	hypothetical protein	6.09069	0.00701744	N	0.387809
MBOVJF4278_00506	DNA ligase	5.88279	0.00725496	N	0.250013
MBOVJF4278_00458	Magnesium transporter MgtE	6.22645	0.00725496	N	0.264608
MBOVJF4278_00533	Oligopeptide transport system permease protein OppB	6.06333	0.00776047	N	0.210043
MBOVJF4278_00636	DNA gyrase subunit A	5.63634	0.00910844	N	0.072499
MBOVJF4278_00494	ATP synthase subunit beta 2	5.9843	0.0092481	N	0.191919
MBOVJF4278_00087	Oligopeptide transport ATP-binding protein OppD	5.73894	0.0102591	N	0.066835
MBOVJF4278_00639	EcoKI restriction-modification system protein HsdS	5.45183	0.0112784	N	0.301631
MBOVJF4278_00795	Integrase core domain protein	5.33762	0.011673	N	0.238406
MBOVJF4278_00559	putative protein	5.72392	0.0120689	N	0.312822
MBOVJF4278_00350	hypothetical protein	5.68367	0.0126034	N	0.264316
MBOVJF4278_00178	Ribonuclease HIII	5.42039	0.0126859	N	0.34971
MBOVJF4278_00234	CTP synthase	5.58447	0.0126859	N	0.303916
MBOVJF4278_00155	hypothetical protein	5.18693	0.0137109	N	0.425524
MBOVJF4278_00597	Glucose-1-phosphatase precursor	5.41432	0.0138903	N	0.386235
MBOVJF4278_00150	PnrA lipoprotein	5.39197	0.0141239	N	0.46856
MBOVJF4278_00684	Putative ABC transporter ATP-binding protein MG015	5.54975	0.0142136	N	0.260541
MBOVJF4278_00778	Integrase core domain protein	5.20791	0.0142298	N	0.238935
MBOVJF4278_00288	High affinity transport system protein p37	5.46135	0.0142298	N	0.726091
MBOVJF4278_00055	Ribosomal large subunit pseudouridine synthase B	5.53593	0.0142298	N	0.090864
MBOVJF4278_00008	Oligopeptide transport system permease protein OppC	5.27094	0.0143585	N	0.308616
MBOVJF4278_00312	putative protein MG369	5.08713	0.014551	N	0.394386
MBOVJF4278_00336	putative oxidoreductase	5.40066	0.0146973	N	0.252657
MBOVJF4278_00558	hypothetical protein	4.91019	0.0165885	N	0.653024
MBOVJF4278_00900	hypothetical protein	5.02276	0.0171972	N	0.161169
MBOVJF4278_00814	hypothetical protein	5.25913	0.0171972	N	0.378666
MBOVJF4278_00390	Neutral endopeptidase	5.2247	0.01763	N	0.280209
MBOVJF4278_00270	Peptidase family S41	4.97404	0.0179756	N	0.456637
MBOVJF4278_00120	Oligopeptide transport ATP-binding protein OppF	4.91657	0.0192667	N	0.215327
MBOVJF4278_00453	Putative ABC transporter ATP-binding protein MG015	4.8653	0.0204874	N	0.238108
MBOVJF4278_00175	DNA topoisomerase 4 subunit B	4.78687	0.0209169	N	0.20617
MBOVJF4278_00822	Tyrosine recombinase XerC	5.13095	0.0212335	N	0.159973
MBOVJF4278_00271	hypothetical protein	4.96349	0.0214879	N	0.520517
MBOVJF4278_00529	hypothetical protein	4.88581	0.0221775	N	0.233594
MBOVJF4278_00644	Type I restriction modification DNA specificity domain protein	5.00588	0.0221775	N	0.31618
MBOVJF4278_00266	hypothetical protein	4.56282	0.0242923	N	0.651314
MBOVJF4278_00562	hypothetical protein	4.80542	0.0248848	N	0.265655
MBOVJF4278_00526	hypothetical protein	4.9545	0.0248848	N	0.290862
MBOVJF4278_00134	Phenyllactate dehydrogenase	5.03755	0.0248848	N	0.101943
MBOVJF4278_00523	hypothetical protein	4.6354	0.025737	N	0.680144
MBOVJF4278_00439	tRNA N6-adenosine threonylcarbamoyltransferase	4.58672	0.0259777	N	0.327405
MBOVJF4278_00194	hypothetical protein	4.61433	0.0270022	N	0.593254
MBOVJF4278_00151	hypothetical protein	4.8216	0.028285	N	0.29589
MBOVJF4278_00316	membrane protein	4.64729	0.0290913	N	0.247526
MBOVJF4278_00779	hypothetical protein	4.79203	0.0290913	N	0.128981
MBOVJF4278_00817	hypothetical protein	4.68771	0.0300144	N	0.757058
MBOVJF4278_00651	Peptidase family S41	4.45398	0.0307093	N	0.333971
MBOVJF4278_00413	Threonine--tRNA ligase	4.47954	0.0307093	N	0.153248
MBOVJF4278_00797	hypothetical protein	4.8006	0.0307093	N	0.53884
MBOVJF4278_00826	putative lipoprotein lpp	4.30207	0.0315108	N	0.413712
MBOVJF4278_00624	Putative aminopeptidase YsdC	4.27751	0.0346572	N	0.465771
MBOVJF4278_00709	50S ribosomal protein L19	4.35699	0.0391692	N	0.108102
MBOVJF4278_00699	hypothetical protein	4.13576	0.0408916	N	0.090234
MBOVJF4278_00474	hypothetical protein	4.30836	0.0444199	N	0.388429
MBOVJF4278_00681	hypothetical protein	4.18843	0.0472359	N	0.23981
Genes with not significantly changed read counts
MBOVJF4278_00001	hypothetical protein	3.6478	0.0781773	N	0.343993
MBOVJF4278_00002	Putative ABC transporter ATP-binding protein MPN_334	2.04596	0.279856	N	0.416862
MBOVJF4278_00004	hypothetical protein	2.21921	0.249801	N	0.516158
MBOVJF4278_00005	hypothetical protein	-0.0420109	0.980626	N	0.599444
MBOVJF4278_00006	Oligopeptide transport ATP-binding protein OppF	3.14819	0.132525	N	0.230676
MBOVJF4278_00007	Oligopeptide transport ATP-binding protein OppD	2.46689	0.200272	N	0.196536
MBOVJF4278_00009	Oligopeptide transport system permease protein OppB	3.06302	0.120071	N	0.104126
MBOVJF4278_00010	Bacterial extracellular solute-binding proteins, family 5 Middle	-0.515968	0.782566	N	0.333899
MBOVJF4278_00011	hypothetical protein	3.26367	0.0957937	N	0.584936
MBOVJF4278_00012	hypothetical protein	NA	NA	N	0.311759
MBOVJF4278_00013	Cysteine--tRNA ligase	0.661504	0.749074	N	0.357267
MBOVJF4278_00014	tRNA (cytidine(34)-2'-O)-methyltransferase; TrmL	2.38011	0.236845	N	0.569957
MBOVJF4278_00016	hypothetical protein	NA	NA	N	0.476561
MBOVJF4278_00017	Transcription antitermination factor NusG	NA	NA	N	0.348358
MBOVJF4278_00018	hypothetical protein	1.48187	0.430842	N	0.285891
MBOVJF4278_00020	Uridylate kinase	NA	NA	N	0.359277
MBOVJF4278_00021	Ribosome-recycling factor	NA	NA	N	0.140268
MBOVJF4278_00022	tRNA-Cys	NA	NA	N	NA
MBOVJF4278_00023	tRNA-Arg	NA	NA	N	NA
MBOVJF4278_00024	Competence protein	2.54633	0.198677	N	0.268679
MBOVJF4278_00027	Ribosomal RNA small subunit methyltransferase A	-1.81188	0.35149	N	0.372336
MBOVJF4278_00028	putative metal-dependent hydrolase MG009	NA	NA	N	0.480615
MBOVJF4278_00029	tRNA modification GTPase MnmE	1.87633	0.331716	N	0.299365
MBOVJF4278_00030	hypothetical protein	-2.7975	0.159262	N	0.558796
MBOVJF4278_00031	Glyceraldehyde-3-phosphate dehydrogenase	NA	NA	N	0.223359
MBOVJF4278_00032	Serine--tRNA ligase	NA	NA	N	0.179622
MBOVJF4278_00034	50S ribosomal protein L34	NA	NA	N	NA
MBOVJF4278_00035	Ribonuclease P protein component	NA	NA	N	0.454765
MBOVJF4278_00036	Membrane protein insertase YidC	2.60523	0.179143	N	0.590299
MBOVJF4278_00037	putative lipoate-protein ligase A	3.26857	0.106983	N	0.160501
MBOVJF4278_00038	Putative esterase/lipase 2	NA	NA	N	0.321377
MBOVJF4278_00039	Integrase core domain protein	NA	NA	N	0.246462
MBOVJF4278_00042	DNA polymerase III PolC-type	NA	NA	N	0.240435
MBOVJF4278_00043	tRNA-Arg	NA	NA	N	NA
MBOVJF4278_00044	tRNA-Arg	NA	NA	N	NA
MBOVJF4278_00045	Holliday junction ATP-dependent DNA helicase RuvB	-2.32541	0.25358	N	0.18317
MBOVJF4278_00046	Phenylalanine--tRNA ligase alpha subunit	2.45919	0.21023	N	0.231704
MBOVJF4278_00047	Uracil-DNA glycosylase	-1.41464	0.512857	N	0.329708
MBOVJF4278_00048	Phenylalanine--tRNA ligase beta subunit	2.73647	0.166778	N	0.263604
MBOVJF4278_00049	Serine hydroxymethyltransferase	NA	NA	N	0.173417
MBOVJF4278_00051	putative cysteine desulfurase	NA	NA	N	0.469142
MBOVJF4278_00053	putative protein MG360	2.33071	0.24582	N	0.30902
MBOVJF4278_00054	putative nicotinate-nucleotide adenylyltransferase	NA	NA	N	0.472324
MBOVJF4278_00056	hypothetical protein	-1.2204	0.519605	N	0.596715
MBOVJF4278_00057	hypothetical protein	NA	NA	N	0.399806
MBOVJF4278_00058	Fructose-bisphosphate aldolase	-3.97511	0.0534716	N	0.289478
MBOVJF4278_00059	Thermonuclease precursor	2.57968	0.187303	N	0.654144
MBOVJF4278_00060	Integrase core domain protein	NA	NA	N	0.340191
MBOVJF4278_00061	50S ribosomal protein L11	NA	NA	N	0.621925
MBOVJF4278_00062	50S ribosomal protein L1	NA	NA	N	0.43999
MBOVJF4278_00064	hypothetical protein	2.43951	0.215748	N	0.345409
MBOVJF4278_00066	Putative tRNA (cytidine(34)-2'-O)-methyltransferase	2.50884	0.215313	N	0.37889
MBOVJF4278_00067	rRNA methyltransferase, TrmL-like	0.131114	0.948866	N	0.29295
MBOVJF4278_00068	DivIVA protein	0.673389	0.742718	N	0.165528
MBOVJF4278_00069	putative ribosome biogenesis GTPase A	NA	NA	N	0.411534
MBOVJF4278_00071	HPr kinase/phosphorylase	NA	NA	N	0.083256
MBOVJF4278_00072	Prolipoprotein diacylglyceryl transferase	NA	NA	N	0.175048
MBOVJF4278_00073	Thioredoxin reductase	NA	NA	N	0.540644
MBOVJF4278_00074	hypothetical protein	0.821043	0.682597	N	0.372493
MBOVJF4278_00076	Pyruvate dehydrogenase E1 component subunit beta	NA	NA	N	0.139828
MBOVJF4278_00077	hypothetical protein	NA	NA	N	0.340374
MBOVJF4278_00078	Dihydrolipoyllysine-residue acetyltransferase component of pyruvate dehydrogenase complex	NA	NA	N	0.166673
MBOVJF4278_00079	Dihydrolipoyl dehydrogenase	NA	NA	N	0.327056
MBOVJF4278_00080	Integrase core domain protein	4.09465	0.0549523	N	0.245051
MBOVJF4278_00084	hypothetical protein	NA	NA	N	0.58645
MBOVJF4278_00085	Oligopeptide transport system permease protein OppB	NA	NA	N	0.121644
MBOVJF4278_00086	Oligopeptide transport system permease protein OppC	NA	NA	N	0.221068
MBOVJF4278_00088	Oligopeptide transport ATP-binding protein OppF	1.21495	0.528508	N	0.506878
MBOVJF4278_00090	hypothetical protein	1.67037	0.400361	N	0.300386
MBOVJF4278_00092	hypothetical protein	2.97599	0.138047	N	0.520764
MBOVJF4278_00093	Transposase DDE domain protein	NA	NA	N	0.238979
MBOVJF4278_00094	Transposase DDE domain protein	1.37444	0.484012	N	0.423172
MBOVJF4278_00095	Integrase core domain protein	NA	NA	N	0.236143
MBOVJF4278_00096	putative ribose-5-phosphate isomerase B	NA	NA	N	0.353569
MBOVJF4278_00097	hypothetical protein	3.39883	0.0916002	N	0.173645
MBOVJF4278_00099	Endoribonuclease YbeY	NA	NA	N	0.055975
MBOVJF4278_00100	Cytidine deaminase	-1.27074	0.527539	N	0.186494
MBOVJF4278_00101	GTPase Era	NA	NA	N	0.26833
MBOVJF4278_00102	Putative Xaa-Pro aminopeptidase	1.83886	0.354417	N	0.200069
MBOVJF4278_00103	Proline--tRNA ligase	1.33875	0.491474	N	0.253006
MBOVJF4278_00107	Xylulose-5-phosphate phosphoketolase	-0.411366	0.840667	N	0.139328
MBOVJF4278_00108	hypothetical protein	2.77894	0.152598	N	0.544212
MBOVJF4278_00109	Spermidine/putrescine import ATP-binding protein PotA	NA	NA	N	0.159465
MBOVJF4278_00110	transport system permease protein PotB	NA	NA	N	0.170368
MBOVJF4278_00111	transport system permease protein PotC	NA	NA	N	0.36403
MBOVJF4278_00112	hypothetical protein	2.58671	0.184162	N	0.366948
MBOVJF4278_00113	50S ribosomal protein L32	NA	NA	N	0.098428
MBOVJF4278_00114	hypothetical protein	1.07171	0.58057	N	0.320915
MBOVJF4278_00116	hypothetical protein	NA	NA	N	0.255545
MBOVJF4278_00117	hypothetical protein	1.83725	0.354417	N	0.730908
MBOVJF4278_00118	hypothetical protein	1.53727	0.4363	N	0.669435
MBOVJF4278_00119	-	NA	NA	N	NA
MBOVJF4278_00121	Valine--tRNA ligase	3.34925	0.0966941	N	0.143519
MBOVJF4278_00122	Bifunctional protein FolD	NA	NA	N	0.242646
MBOVJF4278_00124	Acetate kinase	NA	NA	N	0.12372
MBOVJF4278_00125	putative phosphopantetheine adenylyltransferase	-0.867832	0.698595	N	0.475625
MBOVJF4278_00126	putative GTP-binding protein EngB	NA	NA	N	0.340164
MBOVJF4278_00127	hypothetical protein	1.53803	0.442366	N	0.633854
MBOVJF4278_00128	Pyruvate kinase	NA	NA	N	0.143924
MBOVJF4278_00129	hypothetical protein	2.51405	0.214679	N	0.416355
MBOVJF4278_00130	Chaperone protein DnaK	NA	NA	N	0.225868
MBOVJF4278_00131	Transposase DDE domain protein	NA	NA	N	0.395611
MBOVJF4278_00133	hypothetical protein	0.493775	0.803555	N	0.305508
MBOVJF4278_00135	Putative esterase/lipase 3	3.45159	0.103062	N	0.509827
MBOVJF4278_00136	hypothetical protein	0.344866	0.85972	N	0.436781
MBOVJF4278_00139	DNA methylase	-0.0986171	0.958402	N	0.490887
MBOVJF4278_00140	hypothetical protein	-1.2561	0.591081	N	0.065289
MBOVJF4278_00142	hypothetical protein	NA	NA	N	0.072778
MBOVJF4278_00143	Trigger factor	-2.74999	0.152233	N	0.103451
MBOVJF4278_00144	hypothetical protein	0.778868	0.698595	N	0.56976
MBOVJF4278_00145	hypothetical protein	-3.53034	0.0793985	N	0.336311
MBOVJF4278_00146	Integrase core domain protein	-0.172579	0.930804	N	0.26944
MBOVJF4278_00147	hypothetical protein	0.781206	0.698595	N	0.361283
MBOVJF4278_00148	Integrase core domain protein	NA	NA	N	0.238962
MBOVJF4278_00149	hypothetical protein	2.13204	0.279293	N	0.60848
MBOVJF4278_00152	Transposase DDE domain protein	NA	NA	N	0.238979
MBOVJF4278_00153	5'-3' exonuclease	NA	NA	N	0.562807
MBOVJF4278_00154	DNA polymerase III subunit alpha	1.45114	0.464436	N	0.095011
MBOVJF4278_00156	hypothetical protein	0.622103	0.75339	N	0.216096
MBOVJF4278_00157	Subtilase family protein	-1.14292	0.565863	N	0.530926
MBOVJF4278_00158	hypothetical protein	NA	NA	N	0.293763
MBOVJF4278_00159	Immunodominant protein p72	-2.9961	0.132039	N	0.435181
MBOVJF4278_00160	Integrase core domain protein	NA	NA	N	0.236143
MBOVJF4278_00161	Transposase DDE domain protein	0.415938	0.832092	N	0.223521
MBOVJF4278_00162	Integrase core domain protein	NA	NA	N	0.343256
MBOVJF4278_00163	hypothetical protein	-0.525048	0.782404	N	0.514463
MBOVJF4278_00166	Subtilase family protein	2.95707	0.140599	N	0.667612
MBOVJF4278_00167	hypothetical protein	3.6523	0.0742324	N	0.512878
MBOVJF4278_00170	hypothetical protein	0.634391	0.749074	N	0.216208
MBOVJF4278_00171	hypothetical protein	2.55155	0.199902	N	0.36487
MBOVJF4278_00176	DNA topoisomerase 4 subunit A	-0.569037	0.768698	N	0.238535
MBOVJF4278_00177	Putative phosphatase in upp 3'region	NA	NA	N	0.193626
MBOVJF4278_00179	Modification methylase HaeIII	NA	NA	N	0.295497
MBOVJF4278_00180	hypothetical protein	NA	NA	N	0.460655
MBOVJF4278_00181	Integrase core domain protein	NA	NA	N	0.238962
MBOVJF4278_00184	Ribose-phosphate pyrophosphokinase	NA	NA	N	0.195856
MBOVJF4278_00186	hypothetical protein	NA	NA	N	0.158949
MBOVJF4278_00187	hypothetical protein	2.13526	0.288964	N	0.316361
MBOVJF4278_00190	Inorganic pyrophosphatase	NA	NA	N	0.077758
MBOVJF4278_00191	30S ribosomal protein S20	NA	NA	N	0.306775
MBOVJF4278_00193	hypothetical protein	2.38481	0.226017	N	0.588762
MBOVJF4278_00195	putative 13.1 kDa HIT-like protein in P37 5'region	NA	NA	N	0.175469
MBOVJF4278_00197	50S ribosomal protein L33 2	-1.93421	0.337517	N	0.578931
MBOVJF4278_00198	Integrase core domain protein	-0.826271	0.692323	N	0.241726
MBOVJF4278_00200	putative DNA-binding protein	-1.03087	0.611336	N	0.497371
MBOVJF4278_00201	Signal recognition particle receptor FtsY	NA	NA	N	0.246934
MBOVJF4278_00202	hypothetical protein	NA	NA	N	0.259123
MBOVJF4278_00203	Methionine--tRNA ligase	2.57264	0.196076	N	0.449813
MBOVJF4278_00206	putative protein-export membrane protein SecG	-0.436062	0.848934	N	0.305803
MBOVJF4278_00207	Guanylate kinase	NA	NA	N	0.27712
MBOVJF4278_00211	putative ribulose-phosphate 3-epimerase	NA	NA	N	0.430692
MBOVJF4278_00212	hypothetical protein	NA	NA	N	0.205451
MBOVJF4278_00213	ATP-dependent RecD-like DNA helicase	0.150923	0.940448	N	0.448584
MBOVJF4278_00214	Transposase DDE domain protein	1.13061	0.569142	N	0.248564
MBOVJF4278_00216	Peptidase S8 family domain	3.5201	0.0764872	N	0.244578
MBOVJF4278_00217	Putative type-1 restriction enzyme MpnORFDP R protein part 2	1.65549	0.399802	N	0.211403
MBOVJF4278_00218	Putative type I restriction enzyme MpnORFDP M protein	2.66644	0.166887	N	0.048722
MBOVJF4278_00219	Type I restriction modification DNA specificity domain protein	-3.12273	0.117917	N	0.241418
MBOVJF4278_00221	Type I restriction modification DNA specificity domain protein	2.19158	0.254139	N	0.539232
MBOVJF4278_00224	hypothetical protein	-3.19043	0.106616	N	0.365603
MBOVJF4278_00225	Alpha/beta hydrolase family protein	2.29044	0.252188	N	0.390599
MBOVJF4278_00226	tRNA-Pro	NA	NA	N	NA
MBOVJF4278_00227	tRNA-Ala	NA	NA	N	NA
MBOVJF4278_00228	tRNA-Met	NA	NA	N	NA
MBOVJF4278_00229	tRNA-Met	NA	NA	N	NA
MBOVJF4278_00230	tRNA-Ser	NA	NA	N	NA
MBOVJF4278_00231	tRNA-Met	NA	NA	N	NA
MBOVJF4278_00232	tRNA-Asp	NA	NA	N	NA
MBOVJF4278_00233	tRNA-Phe	NA	NA	N	NA
MBOVJF4278_00235	Isoleucine--tRNA ligase	3.00718	0.131986	N	0.101607
MBOVJF4278_00236	Lipoprotein signal peptidase	NA	NA	N	0.229386
MBOVJF4278_00238	tRNA-Asn	NA	NA	N	NA
MBOVJF4278_00239	tRNA-Glu	NA	NA	N	NA
MBOVJF4278_00240	tRNA-Val	NA	NA	N	NA
MBOVJF4278_00241	tRNA-Thr	NA	NA	N	NA
MBOVJF4278_00242	tRNA-Leu	NA	NA	N	NA
MBOVJF4278_00243	Holliday junction ATP-dependent DNA helicase RuvA	2.0374	0.304835	N	0.375448
MBOVJF4278_00244	Holliday junction ATP-dependent DNA helicase RuvB	-2.94093	0.132525	N	0.210301
MBOVJF4278_00245	Protein translocase subunit SecD	3.52209	0.0793436	N	0.292951
MBOVJF4278_00246	Integrase core domain protein	NA	NA	N	0.350838
MBOVJF4278_00247	tRNA pseudouridine synthase B	-2.01045	0.287768	N	0.409754
MBOVJF4278_00249	Putative riboflavin biosynthesis protein RibF	3.6496	0.0692686	N	0.340767
MBOVJF4278_00250	30S ribosomal protein S15	NA	NA	N	0.107209
MBOVJF4278_00252	Spermidine/putrescine import ATP-binding protein PotA	1.75231	0.354417	N	0.357715
MBOVJF4278_00253	hypothetical protein	3.47324	0.0934159	N	0.290875
MBOVJF4278_00254	hypothetical protein	-2.46707	0.211175	N	0.553867
MBOVJF4278_00256	hypothetical protein	-2.17357	0.263813	N	0.560421
MBOVJF4278_00257	Bifunctional oligoribonuclease and PAP phosphatase NrnA	1.76664	0.358613	N	0.304276
MBOVJF4278_00258	50S ribosomal protein L9	NA	NA	N	0.290451
MBOVJF4278_00259	Replicative DNA helicase	0.744028	0.699149	N	0.102084
MBOVJF4278_00261	tRNA-Gly	NA	NA	N	NA
MBOVJF4278_00262	hypothetical protein	-0.087933	0.961528	N	0.584659
MBOVJF4278_00263	hypothetical protein	-0.768869	0.698595	N	0.651618
MBOVJF4278_00267	putative NADH oxidase	-1.2052	0.534076	N	0.242599
MBOVJF4278_00268	L-cystine uptake protein TcyP	-3.93431	0.0567999	N	0.247161
MBOVJF4278_00269	RmuC family protein	2.83088	0.150837	N	0.233045
MBOVJF4278_00272	hypothetical protein	2.16212	0.249801	N	0.266302
MBOVJF4278_00276	30S ribosomal protein S2	NA	NA	N	0.498294
MBOVJF4278_00277	Elongation factor Ts	NA	NA	N	0.150095
MBOVJF4278_00280	Transposase DDE domain protein	2.10607	0.279856	N	0.395448
MBOVJF4278_00282	Transposase DDE domain protein	1.48477	0.448909	N	0.438308
MBOVJF4278_00283	NIF3-like protein 1	0.867215	0.66785	N	0.10862
MBOVJF4278_00284	RNA polymerase sigma factor SigA	3.38591	0.0934159	N	0.123132
MBOVJF4278_00285	DNA primase	3.87201	0.055824	N	0.246505
MBOVJF4278_00286	Glycine--tRNA ligase	NA	NA	N	0.08092
MBOVJF4278_00287	hypothetical protein	1.80948	0.351497	N	0.254472
MBOVJF4278_00289	putative ABC transporter ATP-binding protein p29	NA	NA	N	0.349622
MBOVJF4278_00290	ABC transport system permease protein p69	3.90522	0.0538382	N	0.263264
MBOVJF4278_00291	hypothetical protein	NA	NA	N	0.650238
MBOVJF4278_00295	30S ribosomal protein S6	NA	NA	N	0.326423
MBOVJF4278_00296	Single-stranded DNA-binding protein	NA	NA	N	0.635876
MBOVJF4278_00297	30S ribosomal protein S18	NA	NA	N	0.274031
MBOVJF4278_00298	hypothetical protein	0.0574359	0.974655	N	0.292519
MBOVJF4278_00299	Integrase core domain protein	NA	NA	N	0.236143
MBOVJF4278_00300	SUA5-like translation suppressor	NA	NA	N	0.524392
MBOVJF4278_00302	Histidine--tRNA ligase	NA	NA	N	0.274994
MBOVJF4278_00303	Aspartate--tRNA ligase	NA	NA	N	0.111526
MBOVJF4278_00304	Integrase core domain protein	-1.57062	0.435349	N	0.332156
MBOVJF4278_00306	Glycerol kinase	2.13085	0.283892	N	0.255817
MBOVJF4278_00309	Bifunctional oligoribonuclease and PAP phosphatase NrnA	NA	NA	N	0.371421
MBOVJF4278_00310	DNA repair protein RecO	2.60464	0.199902	N	0.367566
MBOVJF4278_00311	hypothetical protein	NA	NA	N	0.465122
MBOVJF4278_00313	Phosphate acyltransferase	NA	NA	N	0.148944
MBOVJF4278_00315	Chromosome partition protein Smc	-1.41652	0.463762	N	0.131402
MBOVJF4278_00317	Putative phosphatase in upp 3'region	NA	NA	N	0.499956
MBOVJF4278_00318	hypothetical protein	3.3053	0.0981179	N	0.67252
MBOVJF4278_00319	Transposase DDE domain protein	NA	NA	N	0.245516
MBOVJF4278_00320	Alcohol dehydrogenase	-1.23267	0.525542	N	0.137103
MBOVJF4278_00322	hypothetical protein	2.05679	0.301289	N	0.612408
MBOVJF4278_00325	M42 glutamyl aminopeptidase	NA	NA	N	0.15063
MBOVJF4278_00326	hypothetical protein	NA	NA	N	0.27904
MBOVJF4278_00328	hypothetical protein	3.08221	0.132525	N	0.284812
MBOVJF4278_00329	hypothetical protein	2.5404	0.21023	N	0.460491
MBOVJF4278_00330	Integrase core domain protein	-3.83259	0.0674076	N	0.246462
MBOVJF4278_00331	tRNA-specific 2-thiouridylase MnmA	NA	NA	N	0.542779
MBOVJF4278_00332	Alanine--tRNA ligase	2.98414	0.131434	N	0.094831
MBOVJF4278_00333	Putative pre-16S rRNA nuclease	NA	NA	N	0.194856
MBOVJF4278_00334	hypothetical protein	NA	NA	N	0.278389
MBOVJF4278_00335	hypothetical protein	-3.24046	0.0976548	N	0.299954
MBOVJF4278_00337	Transposase DDE domain protein	NA	NA	N	0.238979
MBOVJF4278_00338	hypothetical protein	-1.10424	0.591081	N	0.461695
MBOVJF4278_00343	hypothetical protein	4.0849	0.0610441	N	0.354159
MBOVJF4278_00344	hypothetical protein	NA	NA	N	NA
MBOVJF4278_00345	hypothetical protein	-0.399656	0.838642	N	0.481082
MBOVJF4278_00348	hypothetical protein	NA	NA	N	0.491712
MBOVJF4278_00349	Transposase DDE domain protein	NA	NA	N	0.238979
MBOVJF4278_00352	hypothetical protein	4.08238	0.0538382	N	0.188294
MBOVJF4278_00353	hypothetical protein	0.100479	0.957693	N	0.143123
MBOVJF4278_00355	hypothetical protein	NA	NA	N	NA
MBOVJF4278_00357	hypothetical protein	NA	NA	N	0.547815
MBOVJF4278_00358	hypothetical protein	3.59942	0.0708042	N	0.387011
MBOVJF4278_00359	AAA-like domain protein	-0.540082	0.779303	N	0.405386
MBOVJF4278_00361	hypothetical protein	3.10465	0.132525	N	0.744992
MBOVJF4278_00362	hypothetical protein	1.58145	0.429781	N	0.306363
MBOVJF4278_00363	Integrase core domain protein	NA	NA	N	0.350838
MBOVJF4278_00364	hypothetical protein	1.83963	0.323834	N	0.572535
MBOVJF4278_00365	hypothetical protein	3.80542	0.0550795	N	0.158949
MBOVJF4278_00366	Transcription elongation factor GreA	1.37932	0.486038	N	0.288166
MBOVJF4278_00369	tRNA-Trp	NA	NA	N	NA
MBOVJF4278_00371	hypothetical protein	1.11593	0.573582	N	0.273058
MBOVJF4278_00373	UvrABC system protein A	-1.43353	0.458907	N	0.201994
MBOVJF4278_00375	Modification methylase HhaI	-2.09155	0.281227	N	0.302026
MBOVJF4278_00377	putative cation transporter MG322	2.80044	0.15656	N	0.4872
MBOVJF4278_00379	hypothetical protein	2.696	0.162946	N	0.399126
MBOVJF4278_00380	hypothetical protein	3.78192	0.0590861	N	0.426748
MBOVJF4278_00382	potassium transporter trkA	NA	NA	N	0.191164
MBOVJF4278_00387	Integrase core domain protein	NA	NA	N	0.343256
MBOVJF4278_00388	Glycine cleavage system H protein	NA	NA	N	0.094448
MBOVJF4278_00391	Single-stranded DNA-binding protein	NA	NA	N	0.500577
MBOVJF4278_00392	Uracil phosphoribosyltransferase	NA	NA	N	0.15731
MBOVJF4278_00393	hypothetical protein	-3.18045	0.107544	N	0.44466
MBOVJF4278_00394	Leucine--tRNA ligase	-0.452453	0.817569	N	0.289791
MBOVJF4278_00395	Lon protease	3.23546	0.10176	N	0.185155
MBOVJF4278_00396	Glycerol-3-phosphate acyltransferase	NA	NA	N	0.13499
MBOVJF4278_00398	hypothetical protein	4.02296	0.0580776	N	0.47246
MBOVJF4278_00399	ATP synthase epsilon chain	NA	NA	N	0.354086
MBOVJF4278_00400	ATP synthase subunit beta	1.76729	0.366455	N	0.114681
MBOVJF4278_00401	ATP synthase gamma chain	NA	NA	N	0.113828
MBOVJF4278_00402	ATP synthase subunit alpha	NA	NA	N	0.108209
MBOVJF4278_00403	ATP synthase subunit delta	3.04477	0.132525	N	0.295589
MBOVJF4278_00404	ATP synthase subunit b	NA	NA	N	0.178195
MBOVJF4278_00405	ATP synthase subunit c	NA	NA	N	0.292761
MBOVJF4278_00406	ATP synthase subunit a	3.0981	0.115294	N	0.28945
MBOVJF4278_00407	hypothetical protein	2.77458	0.155118	N	0.336689
MBOVJF4278_00408	hypothetical protein	2.97794	0.141966	N	0.499699
MBOVJF4278_00409	hypothetical protein	1.27904	0.515937	N	0.451239
MBOVJF4278_00410	Integrase core domain protein	2.07355	0.269419	N	0.195228
MBOVJF4278_00412	hypothetical protein	NA	NA	N	0.126267
MBOVJF4278_00414	Tryptophan--tRNA ligase	NA	NA	N	0.331012
MBOVJF4278_00416	hypothetical protein	-3.75641	0.0578242	N	0.186595
MBOVJF4278_00418	Transposase DDE domain protein	3.90902	0.0549523	N	0.37935
MBOVJF4278_00421	hypothetical protein	1.07129	0.588386	N	0.493978
MBOVJF4278_00422	hypothetical protein	-3.6881	0.0653407	N	0.40552
MBOVJF4278_00423	hypothetical protein	3.80678	0.0590861	N	0.333825
MBOVJF4278_00424	hypothetical protein	0.221323	0.914242	N	0.365652
MBOVJF4278_00425	hypothetical protein	NA	NA	N	0.200905
MBOVJF4278_00427	Transposase DDE domain protein	NA	NA	N	0.238979
MBOVJF4278_00428	putative lipoprotein	1.42728	0.471399	N	0.444063
MBOVJF4278_00429	hypothetical protein	3.93081	0.0632829	N	0.672948
MBOVJF4278_00430	Transposase DDE domain protein	-0.489034	0.794108	N	0.264494
MBOVJF4278_00431	hypothetical protein	-2.85072	0.1427	N	0.104303
MBOVJF4278_00433	hypothetical protein	NA	NA	N	0.158949
MBOVJF4278_00434	hypothetical protein	-2.35107	0.226139	N	0.276514
MBOVJF4278_00437	PTS system glucose-specific EIICBA component	NA	NA	N	0.549477
MBOVJF4278_00440	tRNA threonylcarbamoyladenosine biosynthesis TsaB	NA	NA	N	0.534334
MBOVJF4278_00441	tRNA threonylcarbamoyladenosine biosynthesis protein TsaE	NA	NA	N	0.300067
MBOVJF4278_00442	Elongation factor Tu	NA	NA	N	0.194788
MBOVJF4278_00443	Enolase	NA	NA	N	0.269962
MBOVJF4278_00444	hypothetical protein	NA	NA	N	0.429305
MBOVJF4278_00445	Glucose-6-phosphate isomerase	-1.58726	0.413843	N	0.300971
MBOVJF4278_00448	Endonuclease MutS2	NA	NA	N	0.344761
MBOVJF4278_00449	Transposase DDE domain protein	NA	NA	N	0.238979
MBOVJF4278_00450	Peptide methionine sulfoxide reductase MsrA	1.75059	0.38425	N	0.624989
MBOVJF4278_00454	tRNA-Leu	NA	NA	N	NA
MBOVJF4278_00456	Elongation factor P	NA	NA	N	0.189578
MBOVJF4278_00457	hypothetical protein	NA	NA	N	0.331785
MBOVJF4278_00459	hypothetical protein	NA	NA	N	0.232487
MBOVJF4278_00460	hypothetical protein	NA	NA	N	0.180083
MBOVJF4278_00461	PQ loop repeat protein	0.563616	0.771206	N	0.439613
MBOVJF4278_00462	Asparagine--tRNA ligase	NA	NA	N	0.122217
MBOVJF4278_00463	hypothetical protein	2.89855	0.141966	N	0.162608
MBOVJF4278_00464	hypothetical protein	NA	NA	N	0.257253
MBOVJF4278_00465	ATP-dependent DNA helicase PcrA	2.91249	0.141669	N	0.133727
MBOVJF4278_00466	hypothetical protein	2.32308	0.226139	N	0.378248
MBOVJF4278_00467	DegV domain-containing protein	0.439435	0.840869	N	0.543318
MBOVJF4278_00468	hypothetical protein	3.27747	0.102081	N	0.483339
MBOVJF4278_00471	Sporulation initiation inhibitor protein Soj	4.00246	0.0538382	N	0.579641
MBOVJF4278_00473	putative protein MG148	2.54742	0.192984	N	0.235752
MBOVJF4278_00475	hypothetical protein	0.110435	0.955174	N	0.442886
MBOVJF4278_00476	hypothetical protein	2.12427	0.255782	N	0.376963
MBOVJF4278_00477	hypothetical protein	NA	NA	N	0.371014
MBOVJF4278_00478	hypothetical protein	2.44866	0.21023	N	0.557628
MBOVJF4278_00479	AAA-like domain protein	3.84603	0.0557295	N	0.244823
MBOVJF4278_00481	hypothetical protein	-2.96985	0.126697	N	0.249067
MBOVJF4278_00482	hypothetical protein	1.27963	0.525542	N	0.405235
MBOVJF4278_00483	hypothetical protein	1.96818	0.314248	N	0.55066
MBOVJF4278_00484	Type IV secretory system Conjugative DNA transfer	0.153797	0.939968	N	0.278962
MBOVJF4278_00486	hypothetical protein	1.68415	0.397953	N	0.495383
MBOVJF4278_00487	hypothetical protein	3.00991	0.14249	N	0.330248
MBOVJF4278_00488	hypothetical protein	-3.94996	0.0510311	N	0.306847
MBOVJF4278_00490	hypothetical protein	-2.21118	0.250966	N	0.582021
MBOVJF4278_00491	Transposase DDE domain protein	NA	NA	N	0.245516
MBOVJF4278_00496	hypothetical protein	3.05959	0.13013	N	0.522508
MBOVJF4278_00497	hypothetical protein	2.23603	0.255782	N	0.321841
MBOVJF4278_00498	hypothetical protein	3.43664	0.100313	N	0.19112
MBOVJF4278_00499	hypothetical protein	NA	NA	N	0.459552
MBOVJF4278_00500	hypothetical protein	1.50105	0.454652	N	0.217385
MBOVJF4278_00501	Membrane-associated lipoprotein precursor	2.64398	0.187642	N	0.701466
MBOVJF4278_00502	hypothetical protein	-0.521303	0.784747	N	0.227612
MBOVJF4278_00503	hypothetical protein	0.642848	0.749074	N	0.423151
MBOVJF4278_00504	Membrane-associated lipoprotein precursor	2.00243	0.301355	N	0.735479
MBOVJF4278_00505	hypothetical protein	-0.121402	0.951391	N	0.273778
MBOVJF4278_00507	hypothetical protein	0.648926	0.749074	N	0.335243
MBOVJF4278_00508	Phosphopentomutase	NA	NA	N	0.194059
MBOVJF4278_00510	hypothetical protein	1.72452	0.373144	N	0.437846
MBOVJF4278_00511	hypothetical protein	2.62121	0.184473	N	0.376763
MBOVJF4278_00512	MjaI restriction endonuclease	3.91119	0.0644155	N	0.297784
MBOVJF4278_00513	putative methyltransferase	1.38303	0.473699	N	0.400509
MBOVJF4278_00514	DNA polymerase III subunit delta	3.1208	0.113036	N	0.157023
MBOVJF4278_00515	Integrase core domain protein	NA	NA	N	0.238962
MBOVJF4278_00516	50S ribosomal protein L13	NA	NA	N	0.240893
MBOVJF4278_00517	30S ribosomal protein S9	NA	NA	N	0.058376
MBOVJF4278_00518	tRNA-Ile	NA	NA	N	NA
MBOVJF4278_00521	tRNA-Ser	NA	NA	N	NA
MBOVJF4278_00522	putative cation-transporting P-type ATPase	1.69461	0.39046	N	0.340316
MBOVJF4278_00525	hypothetical protein	1.81991	0.358613	N	0.386263
MBOVJF4278_00527	hypothetical protein	4.00238	0.0510311	N	0.576941
MBOVJF4278_00530	transcription antitermination protein NusB	NA	NA	N	0.204603
MBOVJF4278_00531	FMN-dependent NADH-azoreductase	-2.53703	0.217845	N	0.36014
MBOVJF4278_00532	Phosphocarrier protein HPr	NA	NA	N	0.356469
MBOVJF4278_00535	hypothetical protein	3.64255	0.0748365	N	0.49875
MBOVJF4278_00537	hypothetical protein	-3.71009	0.0671498	N	0.617969
MBOVJF4278_00538	Translation initiation factor IF-3	NA	NA	N	0.22891
MBOVJF4278_00539	50S ribosomal protein L35	NA	NA	N	0.482539
MBOVJF4278_00540	50S ribosomal protein L20	NA	NA	N	0.0857
MBOVJF4278_00541	putative ATP-dependent helicase MG140	2.37361	0.21612	N	0.232249
MBOVJF4278_00542	Integrase core domain protein	NA	NA	N	0.343256
MBOVJF4278_00544	Choline/ethanolamine kinase	NA	NA	N	0.203513
MBOVJF4278_00545	Elongation factor 4	3.9093	0.0644155	N	0.133185
MBOVJF4278_00546	putative protein	0.192543	0.923357	N	0.406427
MBOVJF4278_00549	Beta-monoglucosyldiacylglycerol synthase	0.697241	0.730968	N	0.262155
MBOVJF4278_00550	Arginine--tRNA ligase	NA	NA	N	0.332798
MBOVJF4278_00554	Dihydrolipoyllysine-residue acetyltransferase component of pyruvate dehydrogenase complex	NA	NA	N	0.391636
MBOVJF4278_00555	Phosphate acetyltransferase	0.869619	0.66785	N	0.296354
MBOVJF4278_00556	Acetate kinase	-1.83683	0.35149	N	0.149885
MBOVJF4278_00561	putative endonuclease 4	0.260164	0.895732	N	0.24711
MBOVJF4278_00563	Thioredoxin TrxA	1.77062	0.35905	N	0.351712
MBOVJF4278_00564	UvrABC system protein C	2.24644	0.24538	N	0.187669
MBOVJF4278_00565	hypothetical protein	0.999233	0.61883	N	0.337654
MBOVJF4278_00566	putative lipoprotein MPN_284	0.093962	0.958402	N	0.510127
MBOVJF4278_00568	Putative ABC transporter ATP-binding protein MG187	0.718137	0.724634	N	0.299183
MBOVJF4278_00569	hypothetical protein	2.50687	0.21023	N	0.276029
MBOVJF4278_00570	hypothetical protein	1.99327	0.314248	N	0.357338
MBOVJF4278_00572	hypothetical protein	3.22989	0.125795	N	0.495638
MBOVJF4278_00573	GTPase Obg	NA	NA	N	0.124579
MBOVJF4278_00574	Putative phosphatase	-2.99795	0.14249	N	0.349826
MBOVJF4278_00575	Purine nucleoside phosphorylase DeoD-type	NA	NA	N	0.540193
MBOVJF4278_00578	Triosephosphate isomerase	NA	NA	N	0.186383
MBOVJF4278_00580	cobalt ABC transporter permease	NA	NA	N	0.275241
MBOVJF4278_00581	Energy-coupling factor transporter ATP-binding protein EcfA2	NA	NA	N	0.111562
MBOVJF4278_00582	Energy-coupling factor transporter ATP-binding protein EcfA1	NA	NA	N	0.156102
MBOVJF4278_00583	50S ribosomal protein L17	NA	NA	N	0.264499
MBOVJF4278_00584	DNA-directed RNA polymerase subunit alpha	NA	NA	N	0.17254
MBOVJF4278_00585	30S ribosomal protein S11	NA	NA	N	0.458183
MBOVJF4278_00586	30S ribosomal protein S13	NA	NA	N	0.209725
MBOVJF4278_00587	50S ribosomal protein L36	NA	NA	N	NA
MBOVJF4278_00588	Translation initiation factor IF-1	NA	NA	N	0.230838
MBOVJF4278_00589	Methionine aminopeptidase	NA	NA	N	0.156151
MBOVJF4278_00590	Adenylate kinase	0.185963	0.911996	N	0.251001
MBOVJF4278_00591	Protein translocase subunit SecY	NA	NA	N	0.120729
MBOVJF4278_00592	23S ribosomal RNA	NA	NA	N	NA
MBOVJF4278_00593	16S ribosomal RNA	NA	NA	N	NA
MBOVJF4278_00595	23S ribosomal RNA	NA	NA	N	NA
MBOVJF4278_00596	16S ribosomal RNA	NA	NA	N	NA
MBOVJF4278_00600	50S ribosomal protein L15	-1.2661	0.519605	N	0.327892
MBOVJF4278_00601	30S ribosomal protein S5	NA	NA	N	0.298302
MBOVJF4278_00602	50S ribosomal protein L18	NA	NA	N	0.304079
MBOVJF4278_00603	50S ribosomal protein L6	NA	NA	N	0.071645
MBOVJF4278_00604	30S ribosomal protein S8	NA	NA	N	0.252978
MBOVJF4278_00605	30S ribosomal protein S14 type Z	NA	NA	N	0.213184
MBOVJF4278_00606	50S ribosomal protein L5	NA	NA	N	0.086512
MBOVJF4278_00607	50S ribosomal protein L24	NA	NA	N	0.313095
MBOVJF4278_00608	50S ribosomal protein L14	NA	NA	N	0.164743
MBOVJF4278_00609	30S ribosomal protein S17	NA	NA	N	0.123307
MBOVJF4278_00610	50S ribosomal protein L29	NA	NA	N	0.107217
MBOVJF4278_00611	50S ribosomal protein L16	NA	NA	N	0.080631
MBOVJF4278_00612	30S ribosomal protein S3	0.848345	0.678615	N	0.360078
MBOVJF4278_00613	50S ribosomal protein L22	NA	NA	N	0.306263
MBOVJF4278_00614	30S ribosomal protein S19	NA	NA	N	0.164959
MBOVJF4278_00615	50S ribosomal protein L2	NA	NA	N	0.070051
MBOVJF4278_00616	50S ribosomal protein L23	NA	NA	N	0.42835
MBOVJF4278_00617	50S ribosomal protein L4	NA	NA	N	0.631397
MBOVJF4278_00618	50S ribosomal protein L3	NA	NA	N	0.526788
MBOVJF4278_00619	30S ribosomal protein S10	NA	NA	N	0.342857
MBOVJF4278_00622	Protein RecA	-2.66435	0.174354	N	0.401347
MBOVJF4278_00623	putative protein MG246	NA	NA	N	0.526781
MBOVJF4278_00625	Transposase DDE domain protein	NA	NA	N	0.238979
MBOVJF4278_00626	Ribosomal small subunit pseudouridine synthase A	3.04135	0.117917	N	0.206956
MBOVJF4278_00627	50S ribosomal protein L27	NA	NA	N	0.311142
MBOVJF4278_00628	50S ribosomal protein L21	NA	NA	N	0.305673
MBOVJF4278_00629	hypothetical protein	1.11768	0.581635	N	0.705764
MBOVJF4278_00632	Heat-inducible transcription repressor HrcA	NA	NA	N	0.231908
MBOVJF4278_00633	50S ribosomal protein L31	NA	NA	N	0.593273
MBOVJF4278_00634	30S ribosomal protein S4	NA	NA	N	0.223735
MBOVJF4278_00637	putative ATP-dependent helicase MG140	2.96759	0.126697	N	0.186046
MBOVJF4278_00638	Integrase core domain protein	NA	NA	N	0.329091
MBOVJF4278_00640	hypothetical protein	-0.877252	0.66785	N	0.171195
MBOVJF4278_00641	Type I restriction modification DNA specificity domain protein	0.346169	0.85972	N	0.427103
MBOVJF4278_00642	Tyrosine recombinase XerS	2.46948	0.195355	N	0.178978
MBOVJF4278_00643	Putative type-1 restriction enzyme MpnORFDP R protein part 2	-1.13959	0.549678	N	0.107831
MBOVJF4278_00645	Putative type I restriction enzyme MpnORFDP M protein	3.55287	0.0742324	N	0.107513
MBOVJF4278_00649	5-formyltetrahydrofolate cyclo-ligase	-2.07797	0.273906	N	0.114738
MBOVJF4278_00650	putative CtpA-like serine protease	3.22032	0.103062	N	0.683141
MBOVJF4278_00652	Glutamate--tRNA ligase	-3.61045	0.072929	N	0.225203
MBOVJF4278_00654	hypothetical protein	1.14977	0.567914	N	NA
MBOVJF4278_00655	S-adenosylmethionine synthase	NA	NA	N	0.147452
MBOVJF4278_00657	Signal recognition particle protein	NA	NA	N	0.09633
MBOVJF4278_00658	FR47-like protein	-3.63376	0.0755275	N	0.407048
MBOVJF4278_00660	Transposase DDE domain protein	3.9766	0.0549523	N	0.176521
MBOVJF4278_00661	Transposase DDE domain protein	NA	NA	N	0.238979
MBOVJF4278_00662	hypothetical protein	NA	NA	N	0.158949
MBOVJF4278_00663	Nicotinate phosphoribosyltransferase pncB2	1.43904	0.475903	N	0.287187
MBOVJF4278_00664	Phosphoglycerate kinase	-1.15199	0.573582	N	0.177518
MBOVJF4278_00665	tRNA-Gly	NA	NA	N	NA
MBOVJF4278_00670	putative protein MPN_491	3.40666	0.0986456	N	0.629649
MBOVJF4278_00671	Trifunctional nucleotide phosphoesterase protein YfkN precursor	-0.973555	0.61883	N	0.296224
MBOVJF4278_00672	Elongation factor G	1.40793	0.471399	N	0.108129
MBOVJF4278_00673	30S ribosomal protein S7	NA	NA	N	0.193336
MBOVJF4278_00674	30S ribosomal protein S12	NA	NA	N	0.325085
MBOVJF4278_00675	Trigger factor	-2.79928	0.156248	N	0.2714
MBOVJF4278_00676	Spermidine/putrescine import ATP-binding protein PotA	2.02904	0.279293	N	0.203837
MBOVJF4278_00677	hypothetical protein	NA	NA	N	0.282315
MBOVJF4278_00678	hypothetical protein	-3.04229	0.131986	N	0.457403
MBOVJF4278_00679	hypothetical protein	2.84923	0.166887	N	0.219844
MBOVJF4278_00680	hypothetical protein	1.95909	0.293444	N	0.736762
MBOVJF4278_00682	tRNA-Leu	NA	NA	N	NA
MBOVJF4278_00683	tRNA-Lys	NA	NA	N	NA
MBOVJF4278_00685	Putative ABC transporter ATP-binding protein MG014	-0.282848	0.889227	N	0.220328
MBOVJF4278_00686	hypothetical protein	0.249609	0.901508	N	0.417144
MBOVJF4278_00690	GDSL-like Lipase/Acylhydrolase	-0.556578	0.775648	N	0.55932
MBOVJF4278_00691	DNA-directed RNA polymerase subunit beta'	2.12775	0.271417	N	0.070175
MBOVJF4278_00692	DNA-directed RNA polymerase subunit beta	NA	NA	N	0.133196
MBOVJF4278_00693	hypothetical protein	3.28275	0.110074	N	0.764811
MBOVJF4278_00694	50S ribosomal protein L7/L12	NA	NA	N	0.310685
MBOVJF4278_00695	50S ribosomal protein L10	NA	NA	N	0.205565
MBOVJF4278_00696	hypothetical protein	0.758363	0.698595	N	0.610996
MBOVJF4278_00697	Lysine--tRNA ligase	2.96645	0.134008	N	0.135672
MBOVJF4278_00702	hypothetical protein	-1.92985	0.313574	N	0.180621
MBOVJF4278_00703	Integrase core domain protein	NA	NA	N	0.343256
MBOVJF4278_00704	hypothetical protein	0.299376	0.878711	N	0.330568
MBOVJF4278_00706	Modification methylase FokI	-2.29551	0.235959	N	0.560141
MBOVJF4278_00707	30S ribosomal protein S16	NA	NA	N	0.307774
MBOVJF4278_00708	tRNA (guanine-N(1)-)-methyltransferase	NA	NA	N	0.152888
MBOVJF4278_00710	Methionyl-tRNA formyltransferase	0.898168	0.665714	N	0.259441
MBOVJF4278_00711	Phosphoglucomutase/phosphomannomutase, alpha/beta/alpha domain I	2.21846	0.24538	N	0.390248
MBOVJF4278_00712	Phosphoenolpyruvate-protein phosphotransferase	2.3456	0.221086	N	0.106927
MBOVJF4278_00713	HTH-type transcriptional regulator RpiR	-0.683809	0.730862	N	0.284931
MBOVJF4278_00715	putative L-ribulose-5-phosphate 4-epimerase UlaF	NA	NA	N	0.42967
MBOVJF4278_00716	putative L-ribulose-5-phosphate 3-epimerase UlaE	0.661427	0.731328	N	0.371836
MBOVJF4278_00718	Ascorbate-specific phosphotransferase enzyme IIA component	2.40211	0.238001	N	0.286553
MBOVJF4278_00719	Ascorbate-specific phosphotransferase enzyme IIB component	NA	NA	N	0.461097
MBOVJF4278_00721	putative protein MPN_497	-0.867948	0.665714	N	0.322176
MBOVJF4278_00722	Putative phosphatase MPN_383	-0.779969	0.698595	N	0.455603
MBOVJF4278_00724	hypothetical protein	NA	NA	N	0.417945
MBOVJF4278_00727	hypothetical protein	3.8036	0.0674044	N	0.412758
MBOVJF4278_00728	hypothetical protein	NA	NA	N	0.301065
MBOVJF4278_00729	hypothetical protein	NA	NA	N	0.474265
MBOVJF4278_00730	Adenosine monophosphate-protein transferase SoFic	2.71814	0.166887	N	0.224449
MBOVJF4278_00731	Type III restriction/modification enzyme methylation subunit	-1.46205	0.460779	N	0.216009
MBOVJF4278_00732	DNA methylase	0.641841	0.742718	N	0.440067
MBOVJF4278_00734	putative methyltransferase	2.90124	0.156248	N	0.219362
MBOVJF4278_00735	Integrase core domain protein	NA	NA	N	0.350838
MBOVJF4278_00736	hypothetical protein	3.93576	0.0550235	N	0.15218
MBOVJF4278_00737	hypothetical protein	2.82946	0.145631	N	0.652641
MBOVJF4278_00738	putative ABC transporter permease protein MG189	3.39786	0.0825407	N	0.292828
MBOVJF4278_00739	hypothetical protein	2.88626	0.148328	N	0.259425
MBOVJF4278_00740	Transposase DDE domain protein	NA	NA	N	0.238979
MBOVJF4278_00741	Spermidine/putrescine import ATP-binding protein PotA	1.86134	0.330891	N	0.417417
MBOVJF4278_00742	hypothetical protein	-0.147816	0.939968	N	0.605831
MBOVJF4278_00743	ZIP Zinc transporter	NA	NA	N	0.365245
MBOVJF4278_00744	putative transcriptional regulatory protein	NA	NA	N	0.607498
MBOVJF4278_00745	NH(3)-dependent NAD(+) synthetase	-0.405051	0.861143	N	0.171491
MBOVJF4278_00746	hypothetical protein	NA	NA	N	0.407458
MBOVJF4278_00747	Alpha/beta hydrolase family protein	0.91373	0.650218	N	0.414262
MBOVJF4278_00748	putative RNA methyltransferase	3.82188	0.0632829	N	0.207387
MBOVJF4278_00749	Primosomal protein DnaI	NA	NA	N	0.471604
MBOVJF4278_00750	hypothetical protein	-0.0804373	1	N	0.328237
MBOVJF4278_00751	Dephospho-CoA kinase	-1.08967	0.581635	N	0.442777
MBOVJF4278_00752	IMPACT family member YigZ	-2.28068	0.238001	N	0.324284
MBOVJF4278_00753	tRNA-His	NA	NA	N	NA
MBOVJF4278_00754	hypothetical protein	3.0394	0.13495	N	0.384075
MBOVJF4278_00755	Modification methylase DpnIIB	NA	NA	N	0.332469
MBOVJF4278_00756	hypothetical protein	2.03964	0.292527	N	0.371037
MBOVJF4278_00757	hypothetical protein	2.72503	0.180782	N	NA
MBOVJF4278_00758	hypothetical protein	NA	NA	N	0.648694
MBOVJF4278_00759	hypothetical protein	NA	NA	N	0.456437
MBOVJF4278_00760	hypothetical protein	2.8092	0.173515	N	0.377838
MBOVJF4278_00761	Ribonuclease HII	2.21014	0.255782	N	0.208632
MBOVJF4278_00766	tRNA (guanine-N(7)-)-methyltransferase	-0.330273	0.868219	N	0.365882
MBOVJF4278_00769	hypothetical protein	NA	NA	N	0.158949
MBOVJF4278_00770	putative protein MG423	1.77349	0.379342	N	0.071398
MBOVJF4278_00772	Ribosomal RNA small subunit methyltransferase I	1.33756	0.501088	N	0.387689
MBOVJF4278_00773	DNA polymerase III subunit delta'	2.81203	0.166887	N	0.189951
MBOVJF4278_00774	Thymidylate kinase	NA	NA	N	0.058588
MBOVJF4278_00775	Recombination protein RecR	NA	NA	N	0.212952
MBOVJF4278_00776	Nucleoid-associated protein	NA	NA	N	0.199468
MBOVJF4278_00777	DNA polymerase III subunit gamma/tau	3.02282	0.130045	N	0.336254
MBOVJF4278_00780	2,3-bisphosphoglycerate-independent phosphoglycerate mutase	NA	NA	N	0.216812
MBOVJF4278_00781	Putative phosphatase MPN_427	-0.8714	0.66785	N	0.360844
MBOVJF4278_00782	hypothetical protein	2.33332	0.234511	N	0.187029
MBOVJF4278_00783	tRNA-Ser	NA	NA	N	NA
MBOVJF4278_00784	hypothetical protein	2.30714	0.233912	N	0.337391
MBOVJF4278_00785	CDP-diacylglycerol--glycerol-3-phosphate 3-phosphatidyltransferase	NA	NA	N	0.426701
MBOVJF4278_00786	Putative phosphatidate cytidylyltransferase	NA	NA	N	0.238916
MBOVJF4278_00787	hypothetical protein	0.641237	0.749074	N	0.554888
MBOVJF4278_00788	Adenine phosphoribosyltransferase	NA	NA	N	0.162105
MBOVJF4278_00789	Translation initiation factor IF-2	NA	NA	N	0.049698
MBOVJF4278_00790	hypothetical protein	NA	NA	N	0.280673
MBOVJF4278_00791	Transcription antitermination factor NusA	2.3619	0.218299	N	0.06432
MBOVJF4278_00792	Ribosome maturation factor RimP	NA	NA	N	0.201598
MBOVJF4278_00793	Thymidine kinase	-0.610993	0.754047	N	0.050067
MBOVJF4278_00794	putative cytosol aminopeptidase	NA	NA	N	0.407753
MBOVJF4278_00796	Folate transporter FolT	NA	NA	N	0.258731
MBOVJF4278_00798	Transposase DDE domain protein	-3.33208	0.123801	N	0.308359
MBOVJF4278_00799	hypothetical protein	-2.01831	0.309012	N	0.415609
MBOVJF4278_00800	hypothetical protein	2.24857	0.249744	N	0.513627
MBOVJF4278_00801	hypothetical protein	NA	NA	N	0.796268
MBOVJF4278_00803	hypothetical protein	3.11426	0.114754	N	0.473016
MBOVJF4278_00804	hypothetical protein	NA	NA	N	NA
MBOVJF4278_00805	hypothetical protein	NA	NA	N	NA
MBOVJF4278_00806	hypothetical protein	1.78326	0.352932	N	0.537319
MBOVJF4278_00807	hypothetical protein	-4.0894	0.0590928	N	0.38509
MBOVJF4278_00808	hypothetical protein	0.623756	0.749074	N	0.44696
MBOVJF4278_00809	hypothetical protein	-2.79636	0.156892	N	0.646794
MBOVJF4278_00810	hypothetical protein	NA	NA	N	0.158949
MBOVJF4278_00811	hypothetical protein	1.96827	0.314248	N	0.636687
MBOVJF4278_00813	hypothetical protein	1.0597	0.581635	N	0.18216
MBOVJF4278_00815	Variant surface antigen C	2.39922	0.234511	N	0.602883
MBOVJF4278_00816	Transposase DDE domain protein	NA	NA	N	0.238979
MBOVJF4278_00818	hypothetical protein	3.29017	0.105462	N	0.521525
MBOVJF4278_00819	Variant surface antigen A	2.5833	0.203033	N	0.668155
MBOVJF4278_00820	hypothetical protein	0.927223	0.650218	N	0.793273
MBOVJF4278_00821	hypothetical protein	0.641737	0.749074	N	0.370251
MBOVJF4278_00823	tRNA-Lys	NA	NA	N	NA
MBOVJF4278_00824	Integrase core domain protein	NA	NA	N	0.238962
MBOVJF4278_00825	Ribonuclease J	NA	NA	N	0.080728
MBOVJF4278_00827	hypothetical protein	-3.64932	0.0674044	N	0.325854
MBOVJF4278_00828	Transposase DDE domain protein	NA	NA	N	0.238979
MBOVJF4278_00829	hypothetical protein	-3.37691	0.0976548	N	0.720329
MBOVJF4278_00830	Aspartyl/glutamyl-tRNA(Asn/Gln) amidotransferase subunit B	2.10362	0.281993	N	0.172762
MBOVJF4278_00831	Glutamyl-tRNA(Gln) amidotransferase subunit A	NA	NA	N	0.231121
MBOVJF4278_00832	Glutamyl-tRNA(Gln) amidotransferase subunit C, chloroplastic/mitochondrial	NA	NA	N	0.113242
MBOVJF4278_00833	putative RNA pseudouridine synthase	NA	NA	N	0.197255
MBOVJF4278_00834	Segregation and condensation protein B	NA	NA	N	0.183501
MBOVJF4278_00836	putative 1-acyl-sn-glycerol-3-phosphate acyltransferase	NA	NA	N	0.313683
MBOVJF4278_00837	Holo-[acyl-carrier-protein] synthase	NA	NA	N	0.233616
MBOVJF4278_00838	GTPase Der	NA	NA	N	0.185822
MBOVJF4278_00839	Cytidylate kinase	NA	NA	N	0.143462
MBOVJF4278_00841	Chaperone protein DnaJ	NA	NA	N	0.481214
MBOVJF4278_00842	tRNA-Thr	NA	NA	N	NA
MBOVJF4278_00844	tRNA-Thr	NA	NA	N	NA
MBOVJF4278_00845	Tyrosine--tRNA ligase	NA	NA	N	0.245079
MBOVJF4278_00846	Phenylalanine--tRNA ligase beta subunit	NA	NA	N	0.391559
MBOVJF4278_00847	DegV domain-containing protein	1.61177	0.400165	N	0.308099
MBOVJF4278_00848	tRNA-Trp	NA	NA	N	NA
MBOVJF4278_00849	acyl carrier protein	NA	NA	N	0.146071
MBOVJF4278_00851	Peptide chain release factor 1	NA	NA	N	0.112193
MBOVJF4278_00853	hypothetical protein	0.720907	0.730862	N	0.147431
MBOVJF4278_00854	hypothetical protein	NA	NA	N	0.341205
MBOVJF4278_00855	DNA gyrase subunit B	NA	NA	N	0.304273
MBOVJF4278_00856	Thioredoxin	NA	NA	N	0.296514
MBOVJF4278_00857	SsrA-binding protein	2.03488	0.302835	N	0.192658
MBOVJF4278_00858	Integrase core domain protein	0.494319	0.795793	N	0.262402
MBOVJF4278_00859	Transposase DDE domain protein	NA	NA	N	0.238979
MBOVJF4278_00861	Transposase DDE domain protein	-0.858184	0.66785	N	0.388001
MBOVJF4278_00862	hypothetical protein	-0.821965	0.762334	N	0.175675
MBOVJF4278_00865	Catabolite control protein A	0.87852	0.66785	N	0.593566
MBOVJF4278_00867	tRNA-Leu	NA	NA	N	NA
MBOVJF4278_00868	Integrase core domain protein	2.18201	0.24862	N	0.310525
MBOVJF4278_00870	Putative ABC transporter ATP-binding protein MG065	1.0962	0.591081	N	0.210777
MBOVJF4278_00871	hypothetical protein	2.67578	0.16299	N	0.433459
MBOVJF4278_00873	tRNA(Ile)-lysidine synthase	1.07697	0.581635	N	0.371275
MBOVJF4278_00874	Peptidyl-tRNA hydrolase	NA	NA	N	0.442774
MBOVJF4278_00875	ATP-dependent RecD-like DNA helicase	1.65917	0.38359	N	0.253912
MBOVJF4278_00876	Chromosomal replication initiator protein DnaA	NA	NA	N	0.163238
MBOVJF4278_00877	DNA polymerase III subunit beta	2.77338	0.152713	N	0.190508
MBOVJF4278_00879	tRNA-Tyr	NA	NA	N	NA
MBOVJF4278_00880	tRNA-Gln	NA	NA	N	NA
MBOVJF4278_00881	Putative esterase/lipase 1	1.00653	0.606601	N	0.41858
MBOVJF4278_00882	Putative esterase/lipase 3	3.6013	0.0860124	N	0.482628
MBOVJF4278_00884	putative lipoate-protein ligase A	1.60001	0.402714	N	0.25559
MBOVJF4278_00885	hypothetical protein	0.78271	0.698595	N	0.274783
MBOVJF4278_00886	Glycine cleavage system H protein	NA	NA	N	0.301566
MBOVJF4278_00887	Limonene 1,2-monooxygenase	0.188857	0.923357	N	0.284886
MBOVJF4278_00888	hypothetical protein	-2.30051	0.234511	N	0.23886
MBOVJF4278_00895	hypothetical protein	1.29087	0.512857	N	0.471622
MBOVJF4278_00896	Peptidase family S41	2.90525	0.141836	N	0.527343
MBOVJF4278_00898	Pseudouridine kinase	3.56775	0.080147	N	0.569837
